# Supplementary material for: The pioneer factor PBX1 is a novel driver of metastatic progression in ERα-positive breast cancer
Source: Oncotarget. 2015 Jun 15;6(26):21878–91. doi: 10.18632/oncotarget.4243 (PMC4673133; doi:10.18632/oncotarget.4243)
Supplement: Supplementary file 2 [file oncotarget-06-21878-s002.xlsx]

## Sheet: Control_PBX
p-value_Control	FDR_Control	Ctrl	Ctrl_EGF	Ctrl_EGF/Ctrl	p-value_siPBX	FDR_siPBX	siPBX	siPBX_EGF	siPBX_EGF/siPBX	UniqueID	Symbol	Name
4e-07	0.00213	450.92	1441.28	3.19631	4.7e-06	0.0603	405.89	1181.33	2.91047	ILMN_1687978	PHLDA1	Homo sapiens pleckstrin homology-like domain, family A, member 1 (PHLDA1), mRNA.
1.27e-05	0.0154	429.11	929.03	2.16502	6.8e-06	0.0603	224.16	570.05	2.54305	ILMN_1671557	PHLDA2	Homo sapiens pleckstrin homology-like domain, family A, member 2 (PHLDA2), mRNA.
1e-07	0.000887	71.33	208.54	2.92359	1.56e-05	0.0695	94.84	238.43	2.51402	ILMN_1671392	KCNF1	Homo sapiens potassium voltage-gated channel, subfamily F, member 1 (KCNF1), mRNA.
9e-07	0.00266	984.26	2339.5	2.37691	5.4e-06	0.0603	626.98	1513.95	2.41467	ILMN_2308849	MYADM	Homo sapiens myeloid-associated differentiation marker (MYADM), transcript variant 4, mRNA.
1e-07	0.000887	143.08	444.01	3.10323	1.86e-05	0.0695	105.1	252.8	2.40533	ILMN_1656501	DUSP5	Homo sapiens dual specificity phosphatase 5 (DUSP5), mRNA.
1.4e-06	0.00339	118.16	253.74	2.14743	3.8e-05	0.0919	83.88	200.45	2.38972	ILMN_1658094	ZNF365	Homo sapiens zinc finger protein 365 (ZNF365), transcript variant A, mRNA.
2.5e-06	0.00512	93.45	385.11	4.12103	0.0001882	0.208	81.71	194.42	2.37939	ILMN_2041190	F2RL1	Homo sapiens coagulation factor II (thrombin) receptor-like 1 (F2RL1), mRNA.
0.0002009	0.0955	54.24	114.06	2.10288	0.0004114	0.332	66.15	156.45	2.36508	ILMN_1656422	GPR87	Homo sapiens G protein-coupled receptor 87 (GPR87), mRNA.
6e-06	0.00887	149.34	337.11	2.25733	8.65e-05	0.122	172.45	398.68	2.31186	ILMN_1751016	LONRF2	Homo sapiens LON peptidase N-terminal domain and ring finger 2 (LONRF2), mRNA.
0.0001211	0.0749	83.09	134.42	1.61776	1.34e-05	0.0695	59.84	131.08	2.19051	ILMN_1724686	CLDN1	Homo sapiens claudin 1 (CLDN1), mRNA.
2e-07	0.00133	121.32	325.39	2.68208	1.94e-05	0.0695	99.37	212.11	2.13455	ILMN_2350574	MYADM	Homo sapiens myeloid-associated differentiation marker (MYADM), transcript variant 2, mRNA.
0.0003987	0.154	163.03	255.91	1.56971	0.0001209	0.153	136.81	290.63	2.12433	ILMN_2383611	PTPRE	Homo sapiens protein tyrosine phosphatase, receptor type, E (PTPRE), transcript variant 2, mRNA.
0.000271	0.117	593.02	932.72	1.57283	5.35e-05	0.11	262.58	543.94	2.07152	ILMN_1740426	RASD1	Homo sapiens RAS, dexamethasone-induced 1 (RASD1), mRNA.
9.41e-05	0.0629	92.26	148.24	1.60676	0.0001535	0.186	89.09	181.66	2.03906	ILMN_1741224	GPR137C	Homo sapiens G protein-coupled receptor 137C (GPR137C), mRNA.
4e-06	0.00665	87.91	173.2	1.9702	2.31e-05	0.0695	85.53	174.26	2.03741	ILMN_1774617	NAB1	Homo sapiens NGFI-A binding protein 1 (EGR1 binding protein 1) (NAB1), mRNA.
2.5e-06	0.00512	93.13	190.8	2.04875	2.44e-05	0.0695	81.85	162.31	1.98302	ILMN_3295874	LOC100132805	PREDICTED: Homo sapiens similar to predicted protein (LOC100132805), mRNA.
1.74e-05	0.0189	1975.95	3480.21	1.76128	2.61e-05	0.0695	1583.63	3093.48	1.95341	ILMN_1699695	TNFRSF21	Homo sapiens tumor necrosis factor receptor superfamily, member 21 (TNFRSF21), mRNA.
0.0023567	0.385	80.67	132.45	1.64187	0.0014114	0.551	74.32	144.31	1.94174	ILMN_1667626	EGLN3	Homo sapiens egl nine homolog 3 (C. elegans) (EGLN3), mRNA.
0.0001282	0.0751	106.93	167.48	1.56626	0.0017145	0.581	104.56	200.38	1.91641	ILMN_1792455	TMEM158	Homo sapiens transmembrane protein 158 (TMEM158), mRNA.
8.88e-05	0.0622	439.23	924.3	2.10436	9e-05	0.122	421.37	799.29	1.89688	ILMN_2063168	MALL	Homo sapiens mal, T-cell differentiation protein-like (MALL), mRNA.
1e-06	0.00266	373.73	841.62	2.25195	5.27e-05	0.11	311.95	591.58	1.89639	ILMN_1798288	MOBKL2C	Homo sapiens MOB1, Mps One Binder kinase activator-like 2C (yeast) (MOBKL2C), transcript variant 1, mRNA.
0.0016669	0.345	77.67	126.13	1.62392	0.0012544	0.514	118.92	220.74	1.85621	ILMN_1688152	IL27RA	Homo sapiens interleukin 27 receptor, alpha (IL27RA), mRNA.
1e-06	0.00266	46.87	125.97	2.68765	0.0005901	0.371	38.25	70.69	1.8481	ILMN_2232463	ARL14	Homo sapiens ADP-ribosylation factor-like 14 (ARL14), mRNA.
6e-07	0.00266	124.44	332.34	2.67068	7.65e-05	0.12	100.75	186.18	1.84794	ILMN_1661197	CLCF1	Homo sapiens cardiotrophin-like cytokine factor 1 (CLCF1), transcript variant 1, mRNA.
0.0001942	0.0947	35.66	55.24	1.54907	6.92e-05	0.12	40.83	75.06	1.83835	ILMN_1771688	RAB7B	Homo sapiens RAB7B, member RAS oncogene family (RAB7B), mRNA.
0.0004758	0.176	127.04	183.76	1.44647	0.000628	0.371	100.86	185.17	1.83591	ILMN_2382290	KREMEN2	Homo sapiens kringle containing transmembrane protein 2 (KREMEN2), transcript variant 2, mRNA.
0.000192	0.0947	244.47	391.73	1.60236	0.0003022	0.264	191.03	343.12	1.79616	ILMN_1804277	SPRED1	Homo sapiens sprouty-related, EVH1 domain containing 1 (SPRED1), mRNA.
9e-07	0.00266	153.13	345.76	2.25795	0.00026	0.256	122.28	216.06	1.76693	ILMN_1676663	TNFRSF11B	Homo sapiens tumor necrosis factor receptor superfamily, member 11b (TNFRSF11B), mRNA.
8.5e-06	0.0119	102.06	199.7	1.95669	6.97e-05	0.12	102.24	180.63	1.76673	ILMN_1804929	OXTR	Homo sapiens oxytocin receptor (OXTR), mRNA.
0.0060985	0.574	871.42	1232.08	1.41388	0.0028474	0.623	576.33	1017.25	1.76505	ILMN_1701875	ZYX	Homo sapiens zyxin (ZYX), transcript variant 1, mRNA.
9.46e-05	0.0629	101.53	173.28	1.70669	0.0003078	0.264	116.21	202.85	1.74555	ILMN_1658494	C13orf15	Homo sapiens chromosome 13 open reading frame 15 (C13orf15), mRNA.
0.0006098	0.209	195.38	284.57	1.4565	9.18e-05	0.122	161.16	277.78	1.72363	ILMN_2136446	CTNNAL1	Homo sapiens catenin (cadherin-associated protein), alpha-like 1 (CTNNAL1), mRNA.
0.0022107	0.372	156.84	228.08	1.45422	0.0015766	0.567	177.92	306.55	1.72297	ILMN_1746465	FJX1	Homo sapiens four jointed box 1 (Drosophila) (FJX1), mRNA.
0.0008832	0.255	99.19	149.18	1.50398	0.0011053	0.482	91.43	155.75	1.70349	ILMN_1669617	GRB10	Homo sapiens growth factor receptor-bound protein 10 (GRB10), transcript variant 4, mRNA.
0.001906	0.35	98.88	140.29	1.41879	0.0020849	0.586	88.46	150.24	1.69839	ILMN_1673409	MGC16121	PREDICTED: Homo sapiens hypothetical protein MGC16121 (MGC16121), mRNA.
0.0029682	0.441	480.64	652.09	1.35671	0.002491	0.602	328.1	554.96	1.69144	ILMN_2075927	STK40	Homo sapiens serine/threonine kinase 40 (STK40), mRNA.
0	0	77.22	268.44	3.4763	0.0005393	0.364	63.52	107.27	1.68876	ILMN_1673113	F2RL1	Homo sapiens coagulation factor II (thrombin) receptor-like 1 (F2RL1), mRNA.
0.000966	0.262	1648.27	2499.01	1.51614	0.0004938	0.355	1617.49	2700.45	1.66953	ILMN_1800225	PPARG	Homo sapiens peroxisome proliferator-activated receptor gamma (PPARG), transcript variant 2, mRNA.
0.0061048	0.574	82.49	115.93	1.40538	0.0025267	0.602	77.66	128.94	1.66031	ILMN_3305055	TP63	Homo sapiens tumor protein p63 (TP63), transcript variant 5, mRNA.
8.02e-05	0.0592	53.82	88.49	1.64418	0.0078794	0.643	58.73	95.69	1.62932	ILMN_1784948	SPOCD1	Homo sapiens SPOC domain containing 1 (SPOCD1), mRNA.
0.0012227	0.293	129.73	186.41	1.43691	0.0002995	0.264	123	199.84	1.62472	ILMN_2312606	IRF5	Homo sapiens interferon regulatory factor 5 (IRF5), transcript variant 1, mRNA.
2.31e-05	0.0236	666.91	1153.09	1.729	0.0002292	0.235	515.44	836.73	1.62333	ILMN_1782412	IRX2	Homo sapiens iroquois homeobox 2 (IRX2), mRNA.
0.0002348	0.106	137.42	208.08	1.51419	0.0002933	0.264	98.26	159.41	1.62233	ILMN_1668411	FHL2	Homo sapiens four and a half LIM domains 2 (FHL2), transcript variant 4, mRNA.
0.000493	0.18	246.65	363.26	1.47278	0.0014904	0.56	194.14	314.81	1.62156	ILMN_2355831	FHL2	Homo sapiens four and a half LIM domains 2 (FHL2), transcript variant 2, mRNA.
3.87e-05	0.0348	399.86	685.09	1.71332	0.000803	0.411	348.48	564.91	1.62107	ILMN_2234343	ACP6	Homo sapiens acid phosphatase 6, lysophosphatidic (ACP6), mRNA.
9.2e-06	0.0122	108.35	228.36	2.10761	0.0001953	0.208	115.86	187.71	1.62015	ILMN_1721922	NAB2	Homo sapiens NGFI-A binding protein 2 (EGR1 binding protein 2) (NAB2), mRNA.
0.008399	0.658	93.92	132.63	1.41216	0.0030104	0.636	78.76	125.68	1.59573	ILMN_2188264	CYR61	Homo sapiens cysteine-rich, angiogenic inducer, 61 (CYR61), mRNA.
0.0001646	0.0876	74.28	116.44	1.56758	0.0050079	0.643	75.67	120.65	1.59442	ILMN_1732410	SLC16A9	Homo sapiens solute carrier family 16, member 9 (monocarboxylic acid transporter 9) (SLC16A9), mRNA.
0.0035376	0.468	674.96	1017.95	1.50816	0.0006084	0.371	950.23	1514.39	1.59371	ILMN_1724493	LYSMD2	Homo sapiens LysM, putative peptidoglycan-binding, domain containing 2 (LYSMD2), mRNA.
0.0028881	0.434	333.4	439.4	1.31794	0.002869	0.623	224.81	357.37	1.58965	ILMN_2184184	ANXA1	Homo sapiens annexin A1 (ANXA1), mRNA.
0.008148	0.653	626.09	792.79	1.26626	0.0007779	0.411	540.33	858.25	1.58838	ILMN_1688464	MAP6D1	Homo sapiens MAP6 domain containing 1 (MAP6D1), mRNA.
0.0002175	0.0998	83.15	125.2	1.50571	0.0080541	0.643	67.91	106.98	1.57532	ILMN_1715864	NHS	Homo sapiens Nance-Horan syndrome (congenital cataracts and dental anomalies) (NHS), transcript variant 1, mRNA.
2.99e-05	0.0295	469.86	789.4	1.68007	0.0005187	0.363	479.62	753.56	1.57116	ILMN_1803811	TRIB1	Homo sapiens tribbles homolog 1 (Drosophila) (TRIB1), mRNA.
0.0002969	0.123	307	458.3	1.49283	0.0017591	0.581	304.34	477.59	1.56926	ILMN_1729217	FAM131A	Homo sapiens family with sequence similarity 131, member A (FAM131A), mRNA.
2.8e-06	0.00532	425.23	974.22	2.29104	0.0073066	0.643	431.28	676.5	1.56859	ILMN_1762899	EGR1	Homo sapiens early growth response 1 (EGR1), mRNA.
0.0026427	0.414	732.06	1048.39	1.43211	0.0006818	0.39	751.72	1169.84	1.55622	ILMN_1757845	SPIRE1	Homo sapiens spire homolog 1 (Drosophila) (SPIRE1), transcript variant 2, mRNA.
0.0097131	0.687	195.07	257.07	1.31783	0.0010037	0.469	217.66	337.55	1.55081	ILMN_1777061	ZSWIM6	PREDICTED: Homo sapiens zinc finger, SWIM-type containing 6 (ZSWIM6), mRNA.
0.0007994	0.239	158.91	262.76	1.65351	0.0007003	0.39	195.76	301.78	1.54158	ILMN_1667239	INPP1	Homo sapiens inositol polyphosphate-1-phosphatase (INPP1), mRNA.
0.0065176	0.588	168.13	214	1.27282	0.004199	0.643	146.5	225.61	1.54	ILMN_1714710	CCDC120	Homo sapiens coiled-coil domain containing 120 (CCDC120), transcript variant 3, mRNA.
0.0012814	0.299	950.67	1324.18	1.39289	0.0016705	0.581	759.11	1165.86	1.53582	ILMN_1735014	KLF6	Homo sapiens Kruppel-like factor 6 (KLF6), transcript variant 2, mRNA.
0.0001282	0.0751	540.45	834.99	1.54499	0.0004312	0.338	286.4	436.94	1.52563	ILMN_1780255	KLK6	Homo sapiens kallikrein-related peptidase 6 (KLK6), transcript variant B, mRNA.
0.0038154	0.488	144.9	199.18	1.3746	0.0063587	0.643	137.97	210.48	1.52555	ILMN_2401933	ATP2B1	Homo sapiens ATPase, Ca++ transporting, plasma membrane 1 (ATP2B1), transcript variant 1, mRNA.
7.1e-05	0.0573	343.63	559.23	1.62742	0.0019983	0.586	346.28	526.67	1.52094	ILMN_1680591	RTKN	Homo sapiens rhotekin (RTKN), transcript variant 2, mRNA.
0.0004684	0.176	394.4	594.3	1.50685	0.0004789	0.354	319.71	485.75	1.51935	ILMN_1768534	BHLHB2	Homo sapiens basic helix-loop-helix domain containing, class B, 2 (BHLHB2), mRNA.
0.0056115	0.571	180.68	247.31	1.36877	0.0004473	0.34	112.86	171.42	1.51887	ILMN_1682775	EDN1	Homo sapiens endothelin 1 (EDN1), mRNA.
0.0006265	0.211	84.63	130.43	1.54118	0.0005469	0.364	82.06	124.09	1.51219	ILMN_1764927	CDC42EP1	Homo sapiens CDC42 effector protein (Rho GTPase binding) 1 (CDC42EP1), transcript variant 1, mRNA.
0.0007847	0.239	53.89	75.44	1.39989	0.0010257	0.469	49.4	74.68	1.51174	ILMN_3238264	PSAPL1	Homo sapiens prosaposin-like 1 (PSAPL1), mRNA.
8.23e-05	0.0592	550.48	906.41	1.64658	0.0005965	0.371	528.26	796.44	1.50767	ILMN_2364384	PPARG	Homo sapiens peroxisome proliferator-activated receptor gamma (PPARG), transcript variant 1, mRNA.
0.0014612	0.319	59.38	84.01	1.41479	0.0068386	0.643	56.2	84.73	1.50765	ILMN_2068104	TFPI2	Homo sapiens tissue factor pathway inhibitor 2 (TFPI2), mRNA.
0.0037278	0.482	115.34	164.16	1.42327	0.0089779	0.643	125.2	188.65	1.50679	ILMN_1702447	IGF2BP2	Homo sapiens insulin-like growth factor 2 mRNA binding protein 2 (IGF2BP2), transcript variant 1, mRNA.
0.005755	0.571	92.27	172.78	1.87255	0.001953	0.586	85.04	128.08	1.50611	ILMN_1756814	PTPRE	Homo sapiens protein tyrosine phosphatase, receptor type, E (PTPRE), transcript variant 1, mRNA.
0.0046599	0.514	1099.85	1458.09	1.32572	0.0051823	0.643	957.44	1436.02	1.49985	ILMN_1734276	PMEPA1	Homo sapiens prostate transmembrane protein, androgen induced 1 (PMEPA1), transcript variant 2, mRNA.
0.001042	0.275	669.25	935.66	1.39807	0.0007874	0.411	615.7	920.62	1.49524	ILMN_1659206	RARA	Homo sapiens retinoic acid receptor, alpha (RARA), transcript variant 1, mRNA.
0.000614	0.209	123.22	188.56	1.53027	0.0008804	0.426	108.17	161.68	1.49468	ILMN_1734543	PTPRE	Homo sapiens protein tyrosine phosphatase, receptor type, E (PTPRE), transcript variant 2, mRNA.
0.0008913	0.255	259.81	361.19	1.39021	0.0033816	0.643	248.38	368.32	1.48289	ILMN_2159859	LYSMD4	Homo sapiens LysM, putative peptidoglycan-binding, domain containing 4 (LYSMD4), mRNA.
0.0018195	0.35	242.59	343.82	1.41729	0.0015155	0.56	242.09	358.86	1.48234	ILMN_1685580	CBLB	Homo sapiens Cas-Br-M (murine) ecotropic retroviral transforming sequence b (CBLB), mRNA.
0.0020892	0.363	162.65	250.83	1.54215	0.0031743	0.643	189.77	280.75	1.47942	ILMN_2150654	ZSWIM4	Homo sapiens zinc finger, SWIM-type containing 4 (ZSWIM4), mRNA.
0.0027531	0.421	138.74	194.52	1.40205	0.0018376	0.582	124.83	184.45	1.47761	ILMN_1777513	KCTD11	Homo sapiens potassium channel tetramerisation domain containing 11 (KCTD11), mRNA.
0.0007108	0.231	212.92	307.41	1.44378	0.0008246	0.414	141.52	208.89	1.47605	ILMN_2371169	ZYX	Homo sapiens zyxin (ZYX), transcript variant 1, mRNA.
0.0031064	0.443	124.65	193.91	1.55564	0.0012518	0.514	95.35	140.57	1.47425	ILMN_1710092	ZBTB46	Homo sapiens zinc finger and BTB domain containing 46 (ZBTB46), mRNA.
0.0034385	0.46	212.78	294.48	1.38396	0.0022256	0.588	188.55	277.76	1.47314	ILMN_2082209	C20orf100	Homo sapiens chromosome 20 open reading frame 100 (C20orf100), mRNA.
0.0017275	0.348	80.8	108.48	1.34257	0.0061934	0.643	73.91	108.58	1.46908	ILMN_2396020	DUSP6	Homo sapiens dual specificity phosphatase 6 (DUSP6), transcript variant 2, mRNA.
0.0016768	0.345	155.04	208.05	1.34191	0.0076086	0.643	156.87	230.41	1.4688	ILMN_3237703	LOC645431	Homo sapiens hypothetical LOC645431 (LOC645431), non-coding RNA.
3.69e-05	0.0348	67.35	111.62	1.65731	0.0008653	0.426	63.44	93.09	1.46737	ILMN_1682015	GAL	Homo sapiens galanin prepropeptide (GAL), mRNA.
0.0023389	0.385	89.4	121.58	1.35996	0.0011727	0.495	68.73	99.69	1.45046	ILMN_1809417	LRFN4	Homo sapiens leucine rich repeat and fibronectin type III domain containing 4 (LRFN4), mRNA.
0.0037057	0.482	253.63	338.17	1.33332	0.0021577	0.586	136.59	197.58	1.44652	ILMN_1703531	S1PR3	Homo sapiens sphingosine-1-phosphate receptor 3 (S1PR3), mRNA.
0.0019108	0.35	51.47	70.19	1.36371	0.002971	0.633	56.7	81.84	1.44339	ILMN_1776181	BIRC3	Homo sapiens baculoviral IAP repeat-containing 3 (BIRC3), transcript variant 1, mRNA.
0.0046114	0.514	89.46	117.09	1.30885	0.0087684	0.643	130.77	188.5	1.44146	ILMN_1784630	KBTBD11	Homo sapiens kelch repeat and BTB (POZ) domain containing 11 (KBTBD11), mRNA.
0.0018265	0.35	638.76	902.05	1.41219	0.0020917	0.586	808.72	1164.46	1.43988	ILMN_1764964	IFNGR2	Homo sapiens interferon gamma receptor 2 (interferon gamma transducer 1) (IFNGR2), mRNA.
0.0009645	0.262	71.87	106.37	1.48003	0.0014294	0.551	73.25	105.17	1.43577	ILMN_1738816	FOXO1	Homo sapiens forkhead box O1 (FOXO1), mRNA.
0.0033172	0.457	4782.27	6318.18	1.32117	0.0053786	0.643	4722.5	6765.04	1.43251	ILMN_1688480	CCND1	Homo sapiens cyclin D1 (CCND1), mRNA.
0.0024455	0.391	70.68	100.43	1.42091	0.0023987	0.602	66.35	94.71	1.42743	ILMN_1691376	JAG1	Homo sapiens jagged 1 (Alagille syndrome) (JAG1), mRNA.
0.0052298	0.55	365.34	493.34	1.35036	0.0035121	0.643	314.61	447.42	1.42214	ILMN_1789627	41157	Homo sapiens septin 5 (SEPT5), mRNA.
1.78e-05	0.0189	56.49	103.91	1.83944	0.0064072	0.643	61.58	87.3	1.41767	ILMN_1789244	SOX8	Homo sapiens SRY (sex determining region Y)-box 8 (SOX8), mRNA.
0.0056477	0.571	335.65	431.91	1.28679	0.0017617	0.581	254.99	361.17	1.41641	ILMN_1659544	STX3	Homo sapiens syntaxin 3 (STX3), mRNA.
0.0033958	0.46	102.85	134.73	1.30997	0.0015568	0.567	108.74	152.48	1.40224	ILMN_1694213	PLEKHO1	Homo sapiens pleckstrin homology domain containing, family O member 1 (PLEKHO1), mRNA.
0.0008761	0.255	113.27	172.69	1.52459	0.0020512	0.586	90.76	127.16	1.40106	ILMN_1747227	ADORA1	Homo sapiens adenosine A1 receptor (ADORA1), mRNA.
0.007273	0.618	497.46	641.78	1.29011	0.0037459	0.643	438.31	613.9	1.40061	ILMN_1683859	SLC7A1	Homo sapiens solute carrier family 7 (cationic amino acid transporter, y+ system), member 1 (SLC7A1), mRNA.
6.24e-05	0.0519	110.67	217.73	1.96738	0.0022537	0.588	88.78	124.24	1.39941	ILMN_3251550	PHLDA1	Homo sapiens pleckstrin homology-like domain, family A, member 1 (PHLDA1), mRNA.
0.00102	0.274	1254.5	1840.46	1.46709	0.001772	0.581	1184.54	1655.98	1.39799	ILMN_1658071	ATP1B1	Homo sapiens ATPase, Na+/K+ transporting, beta 1 polypeptide (ATP1B1), transcript variant 1, mRNA.
0.0046309	0.514	212.94	282.72	1.3277	0.0026663	0.606	198	276.29	1.3954	ILMN_2285817	FAM89A	Homo sapiens family with sequence similarity 89, member A (FAM89A), mRNA.
0.0049227	0.535	161.87	214.44	1.32477	0.0052568	0.643	107.22	149.29	1.39237	ILMN_1680996	ALOX5	PREDICTED: Homo sapiens arachidonate 5-lipoxygenase (ALOX5), mRNA.
0.0011809	0.291	555.12	796.76	1.43529	0.0063324	0.643	466.35	649.33	1.39237	ILMN_1665510	ERRFI1	Homo sapiens ERBB receptor feedback inhibitor 1 (ERRFI1), mRNA.
0.0001188	0.0749	50.31	83.36	1.65693	0.0025542	0.602	44.91	62.47	1.391	ILMN_1703926	PTGER2	Homo sapiens prostaglandin E receptor 2 (subtype EP2), 53kDa (PTGER2), mRNA.
0.0042187	0.506	724.69	952.04	1.31372	0.0034114	0.643	940.24	1299.2	1.38177	ILMN_1695290	FERMT2	Homo sapiens fermitin family homolog 2 (Drosophila) (FERMT2), mRNA.
0.009146	0.684	91.83	115.19	1.25438	0.0023435	0.602	90.94	124.88	1.37321	ILMN_1801223	WTIP	PREDICTED: Homo sapiens Wilms tumor 1 interacting protein (WTIP), mRNA.
0.0018843	0.35	94.54	128.44	1.35858	0.0032649	0.643	82.92	113.41	1.3677	ILMN_1712708	TRIM47	Homo sapiens tripartite motif-containing 47 (TRIM47), mRNA.
0.0040283	0.5	177.46	242.74	1.36786	0.0051583	0.643	125.95	171.72	1.3634	ILMN_1798256	UPP1	Homo sapiens uridine phosphorylase 1 (UPP1), transcript variant 1, mRNA.
0.0001483	0.0822	1915.54	3148.12	1.64346	0.0077503	0.643	2293.43	3120.35	1.36056	ILMN_1773337	DKK1	Homo sapiens dickkopf homolog 1 (Xenopus laevis) (DKK1), mRNA.
0.002768	0.421	198.31	266.86	1.34567	0.007287	0.643	154.4	208.86	1.35272	ILMN_2038775	TUBB2A	Homo sapiens tubulin, beta 2A (TUBB2A), mRNA.
0.0001538	0.0835	47.45	74.58	1.57176	0.008311	0.643	62.59	84.15	1.34446	ILMN_1716815	CEACAM1	Homo sapiens carcinoembryonic antigen-related cell adhesion molecule 1 (biliary glycoprotein) (CEACAM1), transcript variant 2, mRNA.
0.0016988	0.345	44.43	59.9	1.34819	0.0057762	0.643	42.41	56.76	1.33836	ILMN_1684211	SEC14L2	Homo sapiens SEC14-like 2 (S. cerevisiae) (SEC14L2), mRNA.
0.0046784	0.514	109.17	141.28	1.29413	0.0061541	0.643	151.19	201.59	1.33336	ILMN_1750051	FLJ39827	Homo sapiens hypothetical protein FLJ39827 (FLJ39827), mRNA.
0.0062857	0.583	667.44	852.53	1.27731	0.0040289	0.643	480.25	638.51	1.32954	ILMN_1746408	MIDN	Homo sapiens midnolin (MIDN), mRNA.
0.0001726	0.0901	690.07	1101.44	1.59613	0.00758	0.643	594.7	788.97	1.32667	ILMN_1794017	SERTAD1	Homo sapiens SERTA domain containing 1 (SERTAD1), mRNA.
1.63e-05	0.0189	58.87	103.62	1.76015	0.0091586	0.643	61.97	81.91	1.32177	ILMN_1682799	STAMBPL1	Homo sapiens STAM binding protein-like 1 (STAMBPL1), mRNA.
0.0059572	0.571	168.35	224.09	1.3311	0.0054243	0.643	159.15	210.15	1.32045	ILMN_1757872	DKFZp761P0423	PREDICTED: Homo sapiens hypothetical protein DKFZp761P0423 (DKFZp761P0423), mRNA.
0.0012184	0.293	86.31	119.98	1.39011	0.0069202	0.643	83.69	110.16	1.31629	ILMN_1769388	GJB2	Homo sapiens gap junction protein, beta 2, 26kDa (GJB2), mRNA.
0.0013829	0.307	58.58	80.8	1.37931	0.0062098	0.643	58.27	76.49	1.31268	ILMN_2340919	GRB10	Homo sapiens growth factor receptor-bound protein 10 (GRB10), transcript variant 1, mRNA.
0.0008625	0.255	52.38	73	1.39366	0.0060327	0.643	51.92	68	1.30971	ILMN_3219344	LOC100132805	PREDICTED: Homo sapiens similar to predicted protein (LOC100132805), mRNA.
0.0013278	0.307	153.24	210.62	1.37445	0.0095138	0.643	158.25	206.31	1.3037	ILMN_1779857	KLF4	Homo sapiens Kruppel-like factor 4 (gut) (KLF4), mRNA.
0.000749	0.236	42.97	60.57	1.40959	0.0071408	0.643	41.4	53.79	1.29928	ILMN_1722781	EGR3	Homo sapiens early growth response 3 (EGR3), mRNA.
0.0069214	0.604	2038.05	2676.84	1.31343	0.008682	0.643	1994.01	2577.99	1.29287	ILMN_2407824	ATP1B1	Homo sapiens ATPase, Na+/K+ transporting, beta 1 polypeptide (ATP1B1), transcript variant 2, mRNA.
0.0034071	0.46	265.78	204.1	0.767928	0.0046495	0.643	312.72	237.14	0.758314	ILMN_2371053	EFNA1	Homo sapiens ephrin-A1 (EFNA1), transcript variant 1, mRNA.
7.64e-05	0.0585	1445.3	850.91	0.588743	0.0082642	0.643	1335.02	978.84	0.733202	ILMN_1772686	FGD3	Homo sapiens FYVE, RhoGEF and PH domain containing 3 (FGD3), transcript variant 2, mRNA.
0.0044013	0.514	462.78	332.6	0.7187	0.0082132	0.643	558.47	401.97	0.71977	ILMN_1788192	ARMCX1	Homo sapiens armadillo repeat containing, X-linked 1 (ARMCX1), mRNA.
6.23e-05	0.0519	1221.8	685.23	0.560836	0.0038325	0.643	1334.37	958.33	0.718189	ILMN_1748970	PRR15L	Homo sapiens proline rich 15-like (PRR15L), mRNA.
0.0068915	0.603	569.21	426.53	0.749337	0.0070304	0.643	452.17	312.36	0.690802	ILMN_1652407	ZMYND8	Homo sapiens zinc finger, MYND-type containing 8 (ZMYND8), transcript variant 1, mRNA.
0.0051505	0.549	564.33	410.36	0.727163	0.0058867	0.643	468.9	318.92	0.680145	ILMN_2386179	ZMYND8	Homo sapiens zinc finger, MYND-type containing 8 (ZMYND8), transcript variant 3, mRNA.
0.0064738	0.588	186.49	128.09	0.686846	0.0032417	0.643	153.93	100.3	0.651595	ILMN_2276952	TSC22D3	Homo sapiens TSC22 domain family, member 3 (TSC22D3), transcript variant 2, mRNA.
0.0005474	0.194	769.66	498.25	0.647364	0.0007042	0.39	1325.77	716.8	0.540667	ILMN_1793990	ID2	Homo sapiens inhibitor of DNA binding 2, dominant negative helix-loop-helix protein (ID2), mRNA.
3.4e-06	0.00603	98.72	207.4	2.10089						ILMN_1665792	ITGA2	Homo sapiens integrin, alpha 2 (CD49B, alpha 2 subunit of VLA-2 receptor) (ITGA2), mRNA.
7.7e-05	0.0585	539.47	1100.17	2.03935						ILMN_2092536	HSPE1	Homo sapiens heat shock 10kDa protein 1 (chaperonin 10) (HSPE1), mRNA.
4.9e-06	0.00767	69.21	136.16	1.96735						ILMN_1720452	LONRF3	Homo sapiens LON peptidase N-terminal domain and ring finger 3 (LONRF3), transcript variant 1, mRNA.
1.13e-05	0.0143	73.86	133.92	1.81316						ILMN_2121408	HBEGF	Homo sapiens heparin-binding EGF-like growth factor (HBEGF), mRNA.
0.0001089	0.0707	108.91	195.13	1.79166						ILMN_1679929	KLF13	Homo sapiens Kruppel-like factor 13 (KLF13), mRNA.
0.0018596	0.35	127.89	213.83	1.67198						ILMN_1808391	DUSP4	Homo sapiens dual specificity phosphatase 4 (DUSP4), transcript variant 1, mRNA.
0.0002088	0.0975	129.63	216.3	1.6686						ILMN_1814305	SAMD9	Homo sapiens sterile alpha motif domain containing 9 (SAMD9), mRNA.
0.0041749	0.503	341.55	567.07	1.66028						ILMN_1682738	SMAD3	Homo sapiens SMAD family member 3 (SMAD3), transcript variant 1, mRNA.
0.0025048	0.396	117.79	186.99	1.58749						ILMN_1651574	AQP3	Homo sapiens aquaporin 3 (Gill blood group) (AQP3), mRNA.
0.000143	0.081	493.98	782.33	1.58373						ILMN_1682599	GPRC5A	Homo sapiens G protein-coupled receptor, family C, group 5, member A (GPRC5A), mRNA.
0.0002653	0.117	114.68	181.27	1.58066						ILMN_1685079	TELO2	Homo sapiens TEL2, telomere maintenance 2, homolog (S. cerevisiae) (TELO2), mRNA.
0.000272	0.117	409.01	633.59	1.54908						ILMN_2404049	RBM38	Homo sapiens RNA binding motif protein 38 (RBM38), transcript variant 2, mRNA.
0.0001298	0.0751	318.34	492.42	1.54684						ILMN_1686116	THBS1	Homo sapiens thrombospondin 1 (THBS1), mRNA.
0.0003053	0.125	131.39	201.59	1.53429						ILMN_1703946	ADORA2B	Homo sapiens adenosine A2b receptor (ADORA2B), mRNA.
0.000186	0.0947	2570.43	3908.86	1.5207						ILMN_1689004	TNFRSF12A	Homo sapiens tumor necrosis factor receptor superfamily, member 12A (TNFRSF12A), mRNA.
0.0004482	0.17	227.07	342.73	1.50936						ILMN_1711894	MYB	Homo sapiens v-myb myeloblastosis viral oncogene homolog (avian) (MYB), transcript variant 2, mRNA.
0.0023524	0.385	320.91	479.01	1.49266						ILMN_1721901	CTNNAL1	Homo sapiens catenin (cadherin-associated protein), alpha-like 1 (CTNNAL1), mRNA.
0.0006568	0.216	45.6	67.75	1.48575						ILMN_1813704	KIAA1199	Homo sapiens KIAA1199 (KIAA1199), mRNA.
0.0002879	0.122	50.12	74.4	1.48444						ILMN_1669380	LONRF3	Homo sapiens LON peptidase N-terminal domain and ring finger 3 (LONRF3), transcript variant 1, mRNA.
0.0011651	0.29	135.23	199.91	1.4783						ILMN_2132458	CLDN4	Homo sapiens claudin 4 (CLDN4), mRNA.
0.0003346	0.135	42.23	62.03	1.46886						ILMN_2371724	CEACAM1	Homo sapiens carcinoembryonic antigen-related cell adhesion molecule 1 (biliary glycoprotein) (CEACAM1), transcript variant 2, mRNA.
0.0003931	0.154	1387.78	2029.99	1.46276						ILMN_3244117	STMN3	Homo sapiens stathmin-like 3 (STMN3), mRNA.
0.0021172	0.366	67.47	98.64	1.46198						ILMN_3244434	ARAP2	Homo sapiens ArfGAP with RhoGAP domain, ankyrin repeat and PH domain 2 (ARAP2), mRNA.
0.0007983	0.239	143.47	207.83	1.4486						ILMN_1749636	DNAJC22	Homo sapiens DnaJ (Hsp40) homolog, subfamily C, member 22 (DNAJC22), mRNA.
0.0033697	0.46	52.95	76.55	1.4457						ILMN_1679984	ZCCHC12	Homo sapiens zinc finger, CCHC domain containing 12 (ZCCHC12), mRNA.
0.0010536	0.275	1734.44	2498.91	1.44076						ILMN_1730291	ATP1B1	Homo sapiens ATPase, Na+/K+ transporting, beta 1 polypeptide (ATP1B1), transcript variant 1, mRNA.
0.006825	0.601	60.8	87.38	1.43717						ILMN_2320888	CXCR4	Homo sapiens chemokine (C-X-C motif) receptor 4 (CXCR4), transcript variant 1, mRNA.
0.0007391	0.236	523.84	752.15	1.43584						ILMN_1737406	KLF6	Homo sapiens Kruppel-like factor 6 (KLF6), transcript variant 1, mRNA.
0.0010362	0.275	349.36	500.78	1.43342						ILMN_1783156	LOC650832	PREDICTED: Homo sapiens similar to mitogen-activated protein kinase kinase 3 isoform A (LOC650832), mRNA.
0.0012739	0.299	794.37	1135.46	1.42938						ILMN_1683313	ST3GAL1	Homo sapiens ST3 beta-galactoside alpha-2,3-sialyltransferase 1 (ST3GAL1), transcript variant 1, mRNA.
0.001789	0.35	157.96	225.33	1.4265						ILMN_2115125	CTGF	Homo sapiens connective tissue growth factor (CTGF), mRNA.
0.0012232	0.293	140.12	199.88	1.42649						ILMN_1801584	CXCR4	Homo sapiens chemokine (C-X-C motif) receptor 4 (CXCR4), transcript variant 2, mRNA.
0.0013402	0.307	60.27	85.81	1.42376						ILMN_2311796	TES	Homo sapiens testis derived transcript (3 LIM domains) (TES), transcript variant 2, mRNA.
0.0007625	0.236	370.86	522.96	1.41013						ILMN_1713749	CORO1A	Homo sapiens coronin, actin binding protein, 1A (CORO1A), mRNA.
0.0034594	0.46	492.75	694.45	1.40934						ILMN_1758672	FAM107B	Homo sapiens family with sequence similarity 107, member B (FAM107B), mRNA.
0.0014961	0.321	90.19	126.97	1.40781						ILMN_1775498	FAM100B	Homo sapiens family with sequence similarity 100, member B (FAM100B), mRNA.
0.0040116	0.5	110.18	155.06	1.40733						ILMN_1720158	ETS2	Homo sapiens v-ets erythroblastosis virus E26 oncogene homolog 2 (avian) (ETS2), mRNA.
0.0020211	0.354	231.16	324.16	1.40232						ILMN_1699829	CTGF	Homo sapiens connective tissue growth factor (CTGF), mRNA.
0.0016585	0.345	39.87	55.83	1.4003						ILMN_3308290	MIR1470	Homo sapiens microRNA 1470 (MIR1470), microRNA.
0.0021853	0.372	61.52	85.62	1.39174						ILMN_1712046	CPXM1	Homo sapiens carboxypeptidase X (M14 family), member 1 (CPXM1), mRNA.
0.0009266	0.259	46.24	64.2	1.38841						ILMN_1669046	FOXQ1	Homo sapiens forkhead box Q1 (FOXQ1), mRNA.
0.0014927	0.321	72.67	100.8	1.38709						ILMN_2197365	RGS2	Homo sapiens regulator of G-protein signalling 2, 24kDa (RGS2), mRNA.
0.0019628	0.352	170.2	235.66	1.38461						ILMN_1666545	GCNT1	Homo sapiens glucosaminyl (N-acetyl) transferase 1, core 2 (beta-1,6-N-acetylglucosaminyltransferase) (GCNT1), transcript variant 4, mRNA.
0.004131	0.503	43.12	59.68	1.38404						ILMN_1719677	MOBKL2C	Homo sapiens MOB1, Mps One Binder kinase activator-like 2C (yeast) (MOBKL2C), transcript variant 2, mRNA.
0.0012492	0.297	89.69	124.05	1.3831						ILMN_2357134	SPHK1	Homo sapiens sphingosine kinase 1 (SPHK1), transcript variant 1, mRNA.
0.0053311	0.556	47.53	65.59	1.37997						ILMN_3293972	LOC647086	PREDICTED: Homo sapiens misc_RNA (LOC647086), miscRNA.
0.0020241	0.354	247.14	340.56	1.378						ILMN_1797298	ARMC7	Homo sapiens armadillo repeat containing 7 (ARMC7), mRNA.
0.0016905	0.345	110.18	150.59	1.36676						ILMN_2412281	PDLIM5	Homo sapiens PDZ and LIM domain 5 (PDLIM5), transcript variant 4, mRNA.
0.0067212	0.598	275.35	375.67	1.36434						ILMN_1778444	FKBP5	Homo sapiens FK506 binding protein 5 (FKBP5), mRNA.
0.0021593	0.371	60.01	81.83	1.36361						ILMN_1703558	FHL3	Homo sapiens four and a half LIM domains 3 (FHL3), mRNA.
0.0013604	0.307	291.9	397.32	1.36115						ILMN_1712887	SLC10A3	Homo sapiens solute carrier family 10 (sodium/bile acid cotransporter family), member 3 (SLC10A3), mRNA.
0.0019328	0.35	1344.81	1827.68	1.35906						ILMN_1722489	TFF1	Homo sapiens trefoil factor 1 (TFF1), mRNA.
0.0015352	0.327	269.59	366.22	1.35843						ILMN_1730032	BOK	Homo sapiens BCL2-related ovarian killer (BOK), mRNA.
0.0019698	0.352	46.32	62.92	1.35838						ILMN_2198413	MYEOV	Homo sapiens myeloma overexpressed (in a subset of t(11;14) positive multiple myelomas) (MYEOV), mRNA.
0.007576	0.63	231.87	314.93	1.35822						ILMN_1695711	FAM105A	Homo sapiens family with sequence similarity 105, member A (FAM105A), mRNA.
0.0036546	0.479	160.43	217.53	1.35592						ILMN_1745954	CORO1C	Homo sapiens coronin, actin binding protein, 1C (CORO1C), transcript variant 1, mRNA.
0.0016819	0.345	89.66	121.4	1.354						ILMN_1748303	MUC5AC	PREDICTED: Homo sapiens mucin 5AC, oligomeric mucus/gel-forming (MUC5AC), mRNA.
0.0013805	0.307	126.13	170.73	1.3536						ILMN_3244700	COX16	Homo sapiens COX16 cytochrome c oxidase assembly homolog (S. cerevisiae) (COX16), mRNA.
0.0041083	0.503	431.37	583.27	1.35213						ILMN_1790534	MAP2K3	Homo sapiens mitogen-activated protein kinase kinase 3 (MAP2K3), transcript variant A, mRNA.
0.0030039	0.443	39.57	53.48	1.35153						ILMN_1685663	CYP24A1	Homo sapiens cytochrome P450, family 24, subfamily A, polypeptide 1 (CYP24A1), nuclear gene encoding mitochondrial protein, mRNA.
0.005819	0.571	124.55	168.16	1.35014						ILMN_1761762	C6orf141	Homo sapiens chromosome 6 open reading frame 141 (C6orf141), mRNA.
0.0022631	0.379	237.36	320.42	1.34993						ILMN_1757552	PTRF	Homo sapiens polymerase I and transcript release factor (PTRF), mRNA.
0.0018419	0.35	2758.05	3719.27	1.34851						ILMN_2188862	GDF15	Homo sapiens growth differentiation factor 15 (GDF15), mRNA.
0.0098473	0.688	58.24	78.48	1.34753						ILMN_3310885	MIR376C	Homo sapiens microRNA 376c (MIR376C), microRNA.
0.0065059	0.588	58.87	79.3	1.34704						ILMN_1676689	PPT2	Homo sapiens palmitoyl-protein thioesterase 2 (PPT2), transcript variant 2, mRNA.
0.0020008	0.354	38.44	51.77	1.34677						ILMN_1730945	C19orf4	Homo sapiens chromosome 19 open reading frame 4 (C19orf4), mRNA.
0.0046003	0.514	103.7	139.62	1.34638						ILMN_1743714	CARD10	Homo sapiens caspase recruitment domain family, member 10 (CARD10), mRNA.
0.0030763	0.443	75.15	101.02	1.34424						ILMN_1731506	PAX9	Homo sapiens paired box 9 (PAX9), mRNA.
0.0056263	0.571	151.19	203.17	1.34381						ILMN_1744963	ERO1L	Homo sapiens ERO1-like (S. cerevisiae) (ERO1L), mRNA.
0.0018869	0.35	106.48	143.08	1.34373						ILMN_3228822	TMEM194A	Homo sapiens transmembrane protein 194A (TMEM194A), transcript variant 2, mRNA.
0.0065746	0.591	256.77	344.95	1.34342						ILMN_2285802	SEC14L1	Homo sapiens SEC14-like 1 (S. cerevisiae) (SEC14L1), transcript variant 1, mRNA.
0.0065003	0.588	266.38	357.23	1.34105						ILMN_1707339	BTG3	Homo sapiens BTG family, member 3 (BTG3), mRNA.
0.0046238	0.514	367.29	492.28	1.3403						ILMN_1660691	RAB31	Homo sapiens RAB31, member RAS oncogene family (RAB31), mRNA.
0.0096725	0.687	492.49	660.07	1.34027						ILMN_3247723	NOP16	Homo sapiens NOP16 nucleolar protein homolog (yeast) (NOP16), mRNA.
0.0024407	0.391	96.93	129.76	1.3387						ILMN_2101810	ARHGAP12	Homo sapiens Rho GTPase activating protein 12 (ARHGAP12), mRNA.
0.0097085	0.687	282.79	378.48	1.33838						ILMN_1860638		Homo sapiens mRNA; cDNA DKFZp779K2051 (from clone DKFZp779K2051)
0.0018277	0.35	937.15	1254.05	1.33815						ILMN_1666444	RBMS1	Homo sapiens RNA binding motif, single stranded interacting protein 1 (RBMS1), transcript variant 3, mRNA.
0.0028413	0.43	42.61	56.8	1.33302						ILMN_2157099	CCNA1	Homo sapiens cyclin A1 (CCNA1), mRNA.
0.003017	0.443	781.25	1037.47	1.32796						ILMN_1803398	SRF	Homo sapiens serum response factor (c-fos serum response element-binding transcription factor) (SRF), mRNA.
0.0074929	0.629	251.45	333.84	1.32766						ILMN_1814151	AGR2	Homo sapiens anterior gradient homolog 2 (Xenopus laevis) (AGR2), mRNA.
0.0023917	0.388	313.79	415.13	1.32295						ILMN_2065690	GRAMD3	Homo sapiens GRAM domain containing 3 (GRAMD3), mRNA.
0.0054165	0.561	335.19	443.22	1.32229						ILMN_1703477	ARHGEF2	Homo sapiens rho/rac guanine nucleotide exchange factor (GEF) 2 (ARHGEF2), mRNA.
0.0042894	0.512	39.96	52.81	1.32157						ILMN_1781654	C10orf93	PREDICTED: Homo sapiens chromosome 10 open reading frame 93, transcript variant 3 (C10orf93), mRNA.
0.0034524	0.46	788.11	1041.47	1.32148						ILMN_1788874	SERPINA3	Homo sapiens serpin peptidase inhibitor, clade A (alpha-1 antiproteinase, antitrypsin), member 3 (SERPINA3), mRNA.
0.0061453	0.576	65.09	85.92	1.32002						ILMN_1669983	RGS22	Homo sapiens regulator of G-protein signalling 22 (RGS22), mRNA.
0.0059462	0.571	61.56	81.09	1.31725						ILMN_1686464	SLCO4C1	Homo sapiens solute carrier organic anion transporter family, member 4C1 (SLCO4C1), mRNA.
0.0027377	0.421	351.12	462.09	1.31605						ILMN_1715715	CEBPA	Homo sapiens CCAAT/enhancer binding protein (C/EBP), alpha (CEBPA), mRNA.
0.0095343	0.687	75.08	98.73	1.315						ILMN_1651538	NUMBL	Homo sapiens numb homolog (Drosophila)-like (NUMBL), mRNA.
0.0033132	0.457	83.25	109.33	1.31327						ILMN_1699727	BAIAP2	Homo sapiens BAI1-associated protein 2 (BAIAP2), transcript variant 3, mRNA.
0.0038002	0.488	129.76	170.21	1.31173						ILMN_1654212	DOK7	Homo sapiens docking protein 7 (DOK7), mRNA.
0.0079224	0.643	150.77	197.75	1.3116						ILMN_1701374	NUP35	Homo sapiens nucleoporin 35kDa (NUP35), mRNA.
0.0037174	0.482	70.25	92.04	1.31018						ILMN_1685176	SGMS2	Homo sapiens sphingomyelin synthase 2 (SGMS2), mRNA.
0.0039554	0.499	279.51	365.97	1.30933						ILMN_1786139	VKORC1	Homo sapiens vitamin K epoxide reductase complex, subunit 1 (VKORC1), transcript variant 1, mRNA.
0.0036531	0.479	47.98	62.81	1.30909						ILMN_1801703	CPLX1	Homo sapiens complexin 1 (CPLX1), mRNA.
0.0059055	0.571	122.64	160.54	1.30903						ILMN_2277252	PPFIBP1	Homo sapiens PTPRF interacting protein, binding protein 1 (liprin beta 1) (PPFIBP1), transcript variant 1, mRNA.
0.0041734	0.503	61.55	80.54	1.30853						ILMN_3200140	LOC645638	PREDICTED: Homo sapiens misc_RNA (LOC645638), miscRNA.
0.0061801	0.576	48.18	63.01	1.3078						ILMN_1743199	EGR2	Homo sapiens early growth response 2 (Krox-20 homolog, Drosophila) (EGR2), mRNA.
0.0080282	0.647	254.9	332.34	1.30381						ILMN_1732923	SIPA1L2	Homo sapiens signal-induced proliferation-associated 1 like 2 (SIPA1L2), mRNA.
0.0092078	0.684	116.88	152.36	1.30356						ILMN_1755649	SLC16A5	Homo sapiens solute carrier family 16, member 5 (monocarboxylic acid transporter 6) (SLC16A5), mRNA.
0.0097027	0.687	137.07	178.56	1.30269						ILMN_1718070	CASP9	Homo sapiens caspase 9, apoptosis-related cysteine peptidase (CASP9), transcript variant beta, mRNA.
0.008587	0.664	213.08	277.57	1.30266						ILMN_1738989	GOLSYN	Homo sapiens Golgi-localized protein (GOLSYN), transcript variant 7, mRNA.
0.0047743	0.523	322.39	419.58	1.30147						ILMN_1772998	LOC647436	PREDICTED: Homo sapiens similar to ribosomal protein L5, transcript variant 1 (LOC647436), mRNA.
0.0096469	0.687	365.8	476.07	1.30145						ILMN_2311537	HMGA1	Homo sapiens high mobility group AT-hook 1 (HMGA1), transcript variant 1, mRNA.
0.0046494	0.514	110.75	144.08	1.30095						ILMN_2191759	LOC440396	Homo sapiens similar to Heterogeneous nuclear ribonucleoprotein A1 (Helix-destabilizing protein) (Single-strand binding protein) (hnRNP core protein A1) (HDP-1) (Topoisomerase-inhibitor suppressed) (LOC440396), non-coding RNA.
0.0046572	0.514	948.19	1232.29	1.29962						ILMN_1663080	LFNG	Homo sapiens LFNG O-fucosylpeptide 3-beta-N-acetylglucosaminyltransferase (LFNG), transcript variant 1, mRNA.
0.005715	0.571	48.45	62.8	1.29618						ILMN_1818205		qf55h11.x1 Soares_testis_NHT Homo sapiens cDNA clone IMAGE:1753989 3, mRNA sequence
0.0041777	0.503	85.48	110.67	1.29469						ILMN_1743034	KIF1B	Homo sapiens kinesin family member 1B (KIF1B), transcript variant 2, mRNA.
0.0094544	0.687	270.39	350.06	1.29465						ILMN_1811957	CAMSAP1	Homo sapiens calmodulin regulated spectrin-associated protein 1 (CAMSAP1), mRNA.
0.0038956	0.494	44.51	57.5	1.29184						ILMN_1725387	TMEM200A	Homo sapiens transmembrane protein 200A (TMEM200A), mRNA.
0.0083678	0.658	166.94	215.66	1.29184						ILMN_1766408	CBFB	Homo sapiens core-binding factor, beta subunit (CBFB), transcript variant 2, mRNA.
0.0099054	0.69	271.81	350.75	1.29042						ILMN_1786843	KCTD13	Homo sapiens potassium channel tetramerisation domain containing 13 (KCTD13), mRNA.
0.0044868	0.514	129.38	166.95	1.29038						ILMN_1767253	RRP12	Homo sapiens ribosomal RNA processing 12 homolog (S. cerevisiae) (RRP12), mRNA.
0.0097788	0.687	1335.9	1722.4	1.28932						ILMN_2311548	PTRH2	Homo sapiens peptidyl-tRNA hydrolase 2 (PTRH2), nuclear gene encoding mitochondrial protein, mRNA.
0.0079849	0.646	1357.68	1746.55	1.28642						ILMN_1682717	IER3	Homo sapiens immediate early response 3 (IER3), mRNA.
0.0070434	0.609	243.33	312.84	1.28566						ILMN_1746618	PAQR7	Homo sapiens progestin and adipoQ receptor family member VII (PAQR7), mRNA.
0.0072201	0.618	90.65	116.43	1.28439						ILMN_3276971	LOC642469	PREDICTED: Homo sapiens misc_RNA (LOC642469), miscRNA.
0.0052723	0.552	69.35	89.01	1.28349						ILMN_2333219	ACHE	Homo sapiens acetylcholinesterase (Yt blood group) (ACHE), transcript variant E4-E6, mRNA.
0.0060331	0.571	55.65	71.31	1.2814						ILMN_1883399		BX109538 Soares_testis_NHT Homo sapiens cDNA clone IMAGp998A134175, mRNA sequence
0.0069759	0.607	174.85	223.93	1.2807						ILMN_1748283	PIM2	Homo sapiens pim-2 oncogene (PIM2), mRNA.
0.0056379	0.571	196.5	251.35	1.27913						ILMN_1672589	SEMA4B	Homo sapiens sema domain, immunoglobulin domain (Ig), transmembrane domain (TM) and short cytoplasmic domain, (semaphorin) 4B (SEMA4B), transcript variant 2, mRNA.
0.0051594	0.549	90.89	116.25	1.27902						ILMN_1805007	SEMA4F	Homo sapiens sema domain, immunoglobulin domain (Ig), transmembrane domain (TM) and short cytoplasmic domain, (semaphorin) 4F (SEMA4F), mRNA.
0.0090714	0.684	59.96	76.63	1.27802						ILMN_1746013	SPOCK1	Homo sapiens sparc/osteonectin, cwcv and kazal-like domains proteoglycan (testican) 1 (SPOCK1), mRNA.
0.006444	0.588	628.01	802.34	1.27759						ILMN_1756806	MCL1	Homo sapiens myeloid cell leukemia sequence 1 (BCL2-related) (MCL1), transcript variant 1, mRNA.
0.0065142	0.588	79.48	101.41	1.27592						ILMN_2401436	PKMYT1	Homo sapiens protein kinase, membrane associated tyrosine/threonine 1 (PKMYT1), transcript variant 2, mRNA.
0.0071253	0.614	133.58	170.37	1.27542						ILMN_2276000	CPNE1	Homo sapiens copine I (CPNE1), transcript variant 3, mRNA.
0.007739	0.636	53.78	68.57	1.27501						ILMN_1721136	H6PD	Homo sapiens hexose-6-phosphate dehydrogenase (glucose 1-dehydrogenase) (H6PD), mRNA.
0.0075944	0.63	58.51	74.58	1.27465						ILMN_2184373	IL8	Homo sapiens interleukin 8 (IL8), mRNA.
0.0070379	0.609	46.39	59.08	1.27355						ILMN_1716734	LOC649160	PREDICTED: Homo sapiens similar to CCR4-NOT transcription complex subunit 7 (CCR4-associated factor 1) (CAF1) (LOC649160), mRNA.
0.0092569	0.684	232.05	295.45	1.27322						ILMN_3199974	LOC100131787	PREDICTED: Homo sapiens misc_RNA (LOC100131787), miscRNA.
0.0090775	0.684	51.49	65.51	1.27229						ILMN_1763184	RNF148	Homo sapiens ring finger protein 148 (RNF148), mRNA.
0.0078309	0.639	70.36	89.47	1.2716						ILMN_2082585	SNAI2	Homo sapiens snail homolog 2 (Drosophila) (SNAI2), mRNA.
0.0092213	0.684	133.36	169.43	1.27047						ILMN_1663119	DSC2	Homo sapiens desmocollin 2 (DSC2), transcript variant Dsc2b, mRNA.
0.0086685	0.667	48.72	61.72	1.26683						ILMN_2397521	KDM6B	Homo sapiens lysine (K)-specific demethylase 6B (KDM6B), mRNA.
0.0084107	0.658	44.62	56.52	1.2667						ILMN_1747725	MLC1	Homo sapiens megalencephalic leukoencephalopathy with subcortical cysts 1 (MLC1), transcript variant 1, mRNA.
0.006695	0.598	459.62	581.87	1.26598						ILMN_1742230	BAZ1A	Homo sapiens bromodomain adjacent to zinc finger domain, 1A (BAZ1A), transcript variant 2, mRNA.
0.0083541	0.658	57.46	72.68	1.26488						ILMN_1815610	SYT12	Homo sapiens synaptotagmin XII (SYT12), mRNA.
0.0097032	0.687	40.68	51.33	1.2618						ILMN_1780904	LOC390683	PREDICTED: Homo sapiens similar to NAD(P) dependent steroid dehydrogenase-like (LOC390683), mRNA.
0.0081449	0.653	47.76	60.09	1.25817						ILMN_2075067	DIO3	Homo sapiens deiodinase, iodothyronine, type III (DIO3), mRNA.
0.0072909	0.618	68.55	86.24	1.25806						ILMN_1679267	TGM2	Homo sapiens transglutaminase 2 (C polypeptide, protein-glutamine-gamma-glutamyltransferase) (TGM2), transcript variant 2, mRNA.
0.0091701	0.684	38.25	48.06	1.25647						ILMN_1825357		DB335504 TESOP2 Homo sapiens cDNA clone TESOP2007290 3, mRNA sequence
0.0099937	0.694	59.86	75.14	1.25526						ILMN_2167426	ASPHD2	Homo sapiens aspartate beta-hydroxylase domain containing 2 (ASPHD2), mRNA.
0.0077725	0.636	59.84	75.09	1.25485						ILMN_2353143	FBLIM1	Homo sapiens filamin binding LIM protein 1 (FBLIM1), transcript variant 2, mRNA.
0.009491	0.687	42.06	52.72	1.25345						ILMN_3239576	LOC100216001	Homo sapiens hypothetical LOC100216001 (LOC100216001), non-coding RNA.
0.0081716	0.653	180.56	226.27	1.25316						ILMN_1704760	BZW1	Homo sapiens basic leucine zipper and W2 domains 1 (BZW1), mRNA. XM_943165
0.0098014	0.687	88.94	111.3	1.25141						ILMN_1651428	SYTL2	Homo sapiens synaptotagmin-like 2 (SYTL2), transcript variant b, mRNA.
0.0094186	0.687	73.49	91.86	1.24997						ILMN_1747067	NPAS1	Homo sapiens neuronal PAS domain protein 1 (NPAS1), mRNA.
0.0091242	0.684	460.62	575.68	1.24979						ILMN_1666546	DUSP14	Homo sapiens dual specificity phosphatase 14 (DUSP14), mRNA.
0.0092832	0.684	157.29	196.34	1.24827						ILMN_1703284	SPIRE2	Homo sapiens spire homolog 2 (Drosophila) (SPIRE2), mRNA.
0.0093709	0.687	245.59	306.25	1.247						ILMN_3225894	LOC729774	PREDICTED: Homo sapiens hypothetical LOC729774 (LOC729774), mRNA.
0.0094226	0.687	169.4	211.22	1.24687						ILMN_1810069	CCNYL1	Homo sapiens cyclin Y-like 1 (CCNYL1), mRNA.
0.0088869	0.676	44.16	55.06	1.24683						ILMN_2205695	C4orf28	Homo sapiens chromosome 4 open reading frame 28 (C4orf28), mRNA.
0.0098154	0.687	137.11	110.46	0.805631						ILMN_1665049	SPG11	Homo sapiens spastic paraplegia 11 (autosomal recessive) (SPG11), transcript variant 1, mRNA.
0.009702	0.687	94.05	75.63	0.804147						ILMN_1809141	ING4	Homo sapiens inhibitor of growth family, member 4 (ING4), mRNA.
0.0092561	0.684	448.18	359.99	0.803226						ILMN_2226304	ANKRD50	Homo sapiens ankyrin repeat domain 50 (ANKRD50), mRNA.
0.00886	0.676	207.43	165.93	0.799933						ILMN_1806149	C16orf74	Homo sapiens chromosome 16 open reading frame 74 (C16orf74), mRNA.
0.0096051	0.687	213.96	170.28	0.79585						ILMN_1745497	C12orf26	Homo sapiens chromosome 12 open reading frame 26 (C12orf26), mRNA.
0.0083226	0.658	2304.22	1830.61	0.79446						ILMN_1733042	BCAS1	Homo sapiens breast carcinoma amplified sequence 1 (BCAS1), mRNA.
0.0086726	0.667	259.35	205.39	0.791941						ILMN_3295494	LOC389386	PREDICTED: Homo sapiens misc_RNA (LOC389386), partial miscRNA.
0.008281	0.658	407.91	322.08	0.789586						ILMN_1900661		full-length cDNA clone CS0DF005YI08 of Fetal brain of Homo sapiens (human)
0.006652	0.596	1241.27	980.01	0.789522						ILMN_1759023	WFS1	Homo sapiens Wolfram syndrome 1 (wolframin) (WFS1), mRNA.
0.0096267	0.687	265.25	209.41	0.789482						ILMN_1671004	POLG2	Homo sapiens polymerase (DNA directed), gamma 2, accessory subunit (POLG2), mRNA.
0.0084991	0.663	63.96	50.45	0.788774						ILMN_3239885	LOC100134100	PREDICTED: Homo sapiens similar to Phosphodiesterase 4D interacting protein (myomegalin) (LOC100134100), mRNA.
0.006737	0.598	71.06	56.03	0.788489						ILMN_1665761	BCL11B	Homo sapiens B-cell CLL/lymphoma 11B (zinc finger protein) (BCL11B), transcript variant 1, mRNA.
0.0060197	0.571	59.98	47.14	0.785929						ILMN_3239435	HTT	Homo sapiens huntingtin (HTT), mRNA.
0.0072597	0.618	2017.62	1585.62	0.785886						ILMN_2136147	BCAS1	Homo sapiens breast carcinoma amplified sequence 1 (BCAS1), mRNA.
0.0057157	0.571	275.85	216.61	0.785246						ILMN_1781198	PPP1R3D	Homo sapiens protein phosphatase 1, regulatory (inhibitor) subunit 3D (PPP1R3D), mRNA.
0.0075918	0.63	49.26	38.68	0.785221						ILMN_2335198	NCOA1	Homo sapiens nuclear receptor coactivator 1 (NCOA1), transcript variant 3, mRNA.
0.0050396	0.543	44.47	34.78	0.7821						ILMN_2131811	CLPS	Homo sapiens colipase, pancreatic (CLPS), mRNA.
0.0049084	0.535	239.1	186.94	0.781849						ILMN_2399310	MLLT10	Homo sapiens myeloid/lymphoid or mixed-lineage leukemia (trithorax homolog, Drosophila); translocated to, 10 (MLLT10), transcript variant 1, mRNA.
0.0052281	0.55	61.43	48.02	0.781703						ILMN_1766261	SLC2A12	Homo sapiens solute carrier family 2 (facilitated glucose transporter), member 12 (SLC2A12), mRNA.
0.0053946	0.561	141.83	110.78	0.781076						ILMN_3182942	LOC100129958	PREDICTED: Homo sapiens similar to hCG1643231 (LOC100129958), mRNA.
0.0074875	0.629	91.33	71.33	0.781014						ILMN_1807515	CSTF2T	Homo sapiens cleavage stimulation factor, 3' pre-RNA, subunit 2, 64kDa, tau variant (CSTF2T), mRNA.
0.0086913	0.667	172.92	134.96	0.780477						ILMN_1798006	ANKRD35	Homo sapiens ankyrin repeat domain 35 (ANKRD35), mRNA.
0.0087978	0.673	269.35	210.14	0.780174						ILMN_1675656	PPFIBP2	Homo sapiens PTPRF interacting protein, binding protein 2 (liprin beta 2) (PPFIBP2), mRNA.
0.0061876	0.576	277.7	216.15	0.778358						ILMN_1740861	DTWD1	Homo sapiens DTW domain containing 1 (DTWD1), mRNA.
0.0051786	0.549	95.01	73.9	0.777813						ILMN_1695485	C9orf109	PREDICTED: Homo sapiens chromosome 9 open reading frame 109 (C9orf109), mRNA.
0.0044759	0.514	145.15	112.88	0.777678						ILMN_2150187	KCTD18	Homo sapiens potassium channel tetramerisation domain containing 18 (KCTD18), mRNA.
0.0076265	0.63	80.52	62.58	0.777198						ILMN_1867664	SPTLC3	Homo sapiens serine palmitoyltransferase, long chain base subunit 3 (SPTLC3), mRNA.
0.0058127	0.571	265.78	206.5	0.776958						ILMN_1739161	PPAP2A	Homo sapiens phosphatidic acid phosphatase type 2A (PPAP2A), transcript variant 1, mRNA.
0.0064378	0.588	257.97	200.22	0.776137						ILMN_1689257	MAEA	Homo sapiens macrophage erythroblast attacher (MAEA), transcript variant 1, mRNA.
0.0043406	0.514	221.41	171.71	0.77553						ILMN_1810229	ARID4A	Homo sapiens AT rich interactive domain 4A (RBP1-like) (ARID4A), transcript variant 3, mRNA.
0.0072936	0.618	143.21	111.03	0.775295						ILMN_1795300	FLJ41603	Homo sapiens FLJ41603 protein (FLJ41603), mRNA.
0.0058905	0.571	311.33	241.3	0.775062						ILMN_2323801	MOCS1	Homo sapiens molybdenum cofactor synthesis 1 (MOCS1), transcript variant 4, mRNA.
0.0068756	0.603	179.91	139.17	0.773553						ILMN_1715384	B3GNT6	Homo sapiens UDP-GlcNAc:betaGal beta-1,3-N-acetylglucosaminyltransferase 6 (B3GNT6), mRNA.
0.0060103	0.571	171.9	132.89	0.773066						ILMN_2387952	FAM134B	Homo sapiens family with sequence similarity 134, member B (FAM134B), transcript variant 1, mRNA.
0.0064793	0.588	91.06	70.39	0.773007						ILMN_1750859	CNGB3	Homo sapiens cyclic nucleotide gated channel beta 3 (CNGB3), mRNA.
0.00551	0.568	227.49	175.73	0.772474						ILMN_1750689	MPP5	Homo sapiens membrane protein, palmitoylated 5 (MAGUK p55 subfamily member 5) (MPP5), mRNA.
0.0044388	0.514	54.17	41.83	0.772199						ILMN_1776659	LOC642426	PREDICTED: Homo sapiens hypothetical protein LOC642426 (LOC642426), mRNA.
0.0051009	0.547	350.21	270.4	0.772108						ILMN_1704472	EID2	Homo sapiens EP300 interacting inhibitor of differentiation 2 (EID2), mRNA.
0.0033682	0.46	80.78	62.15	0.769374						ILMN_1813270	ELF5	Homo sapiens E74-like factor 5 (ets domain transcription factor) (ELF5), transcript variant 1, mRNA.
0.0046423	0.514	537.37	413.41	0.769321						ILMN_1803745	SUOX	Homo sapiens sulfite oxidase (SUOX), nuclear gene encoding mitochondrial protein, transcript variant 1, mRNA.
0.0075118	0.629	213.87	164.44	0.768878						ILMN_1714737	ASF1A	Homo sapiens ASF1 anti-silencing function 1 homolog A (S. cerevisiae) (ASF1A), mRNA.
0.0032968	0.457	260.75	200.42	0.768629						ILMN_1806603	MESP1	Homo sapiens mesoderm posterior 1 homolog (mouse) (MESP1), mRNA.
0.0046029	0.514	95.55	73.3	0.767138						ILMN_1857897		full-length cDNA clone CS0DM002YA18 of Fetal liver of Homo sapiens (human)
0.0044684	0.514	335.86	257.61	0.767016						ILMN_1688094	ORC5L	Homo sapiens origin recognition complex, subunit 5-like (yeast) (ORC5L), transcript variant 1, mRNA.
0.0085492	0.663	73.91	56.48	0.764173						ILMN_3251120	LOC285407	PREDICTED: Homo sapiens misc_RNA (LOC285407), miscRNA.
0.0078673	0.64	373.43	285.28	0.763945						ILMN_1712673	SASH1	Homo sapiens SAM and SH3 domain containing 1 (SASH1), mRNA.
0.0030962	0.443	73.37	56.03	0.763664						ILMN_1733669	CDH18	Homo sapiens cadherin 18, type 2 (CDH18), mRNA.
0.0032014	0.448	85.24	65.05	0.763139						ILMN_1670769	CENPQ	Homo sapiens centromere protein Q (CENPQ), mRNA.
0.0046464	0.514	57.35	43.61	0.760418						ILMN_1754752	CNNM2	Homo sapiens cyclin M2 (CNNM2), transcript variant 3, mRNA.
0.0040387	0.5	208.62	158.56	0.760042						ILMN_1667510	C12orf65	Homo sapiens chromosome 12 open reading frame 65 (C12orf65), mRNA.
0.0058297	0.571	419.48	318.73	0.759822						ILMN_2376723	CDKN2B	Homo sapiens cyclin-dependent kinase inhibitor 2B (p15, inhibits CDK4) (CDKN2B), transcript variant 2, mRNA.
0.0038469	0.49	139.51	105.99	0.75973						ILMN_1701006	HEXIM2	Homo sapiens hexamthylene bis-acetamide inducible 2 (HEXIM2), mRNA.
0.0031104	0.443	131.12	99.55	0.759228						ILMN_1660031	P2RY6	Homo sapiens pyrimidinergic receptor P2Y, G-protein coupled, 6 (P2RY6), transcript variant 3, mRNA.
0.0089216	0.676	231.98	175.97	0.758557						ILMN_1704571	FAM53B	Homo sapiens family with sequence similarity 53, member B (FAM53B), mRNA.
0.0058282	0.571	173.38	131.18	0.756604						ILMN_1761594	FAM35A	Homo sapiens family with sequence similarity 35, member A (FAM35A), mRNA.
0.006824	0.601	80.21	60.68	0.756514						ILMN_1700606	RNF43	Homo sapiens ring finger protein 43 (RNF43), mRNA.
0.0027584	0.421	1266.49	956.93	0.755576						ILMN_1736670	PPP1R3C	Homo sapiens protein phosphatase 1, regulatory (inhibitor) subunit 3C (PPP1R3C), mRNA.
0.002689	0.418	816.76	615.44	0.753514						ILMN_1758938	SLC31A2	Homo sapiens solute carrier family 31 (copper transporters), member 2 (SLC31A2), mRNA.
0.0056063	0.571	186.21	140.13	0.752537						ILMN_1752741	TRIM23	Homo sapiens tripartite motif-containing 23 (TRIM23), transcript variant alpha, mRNA.
0.0030373	0.443	101.11	75.91	0.750766						ILMN_3236367	IFFO2	Homo sapiens intermediate filament family orphan 2 (IFFO2), mRNA.
0.0058406	0.571	69.58	52.2	0.750216						ILMN_2068122	TMEM65	Homo sapiens transmembrane protein 65 (TMEM65), mRNA.
0.0025173	0.396	399.96	298.95	0.74745						ILMN_1799642	TRIM24	Homo sapiens tripartite motif-containing 24 (TRIM24), transcript variant 1, mRNA.
0.0024531	0.391	111.04	82.87	0.746308						ILMN_1756937	ST8SIA4	Homo sapiens ST8 alpha-N-acetyl-neuraminide alpha-2,8-sialyltransferase 4 (ST8SIA4), transcript variant 1, mRNA.
0.0031388	0.444	547.05	407.63	0.745142						ILMN_2372915	P2RY2	Homo sapiens purinergic receptor P2Y, G-protein coupled, 2 (P2RY2), transcript variant 2, mRNA.
0.0019053	0.35	394.59	293.22	0.7431						ILMN_2096191	AASDHPPT	Homo sapiens aminoadipate-semialdehyde dehydrogenase-phosphopantetheinyl transferase (AASDHPPT), mRNA.
0.0046625	0.514	1342.9	997.44	0.742751						ILMN_2371055	EFNA1	Homo sapiens ephrin-A1 (EFNA1), transcript variant 1, mRNA.
0.0041604	0.503	1409.69	1046.66	0.742475						ILMN_3307782	FBXL18	Homo sapiens F-box and leucine-rich repeat protein 18 (FBXL18), mRNA.
0.0097952	0.687	370.12	274.23	0.740922						ILMN_1767068	SMAD6	Homo sapiens SMAD family member 6 (SMAD6), transcript variant 1, mRNA.
0.0021922	0.372	403.76	298.91	0.740316						ILMN_2323944	FAM110A	Homo sapiens family with sequence similarity 110, member A (FAM110A), transcript variant 3, mRNA.
0.0077508	0.636	70.53	52.2	0.740111						ILMN_1657868	SIRT4	Homo sapiens sirtuin (silent mating type information regulation 2 homolog) 4 (S. cerevisiae) (SIRT4), mRNA.
0.0017937	0.35	75.95	56.11	0.738776						ILMN_2219767	MYCN	Homo sapiens v-myc myelocytomatosis viral related oncogene, neuroblastoma derived (avian) (MYCN), mRNA.
0.0030562	0.443	258.12	190.66	0.738649						ILMN_1752526	RNF144B	Homo sapiens ring finger protein 144B (RNF144B), mRNA.
0.0013831	0.307	140.15	103.25	0.736711						ILMN_1734542	OVGP1	Homo sapiens oviductal glycoprotein 1, 120kDa (OVGP1), mRNA.
0.0011108	0.282	204.14	149.17	0.730724						ILMN_2044293	KBTBD7	Homo sapiens kelch repeat and BTB (POZ) domain containing 7 (KBTBD7), mRNA.
0.0085434	0.663	382.82	279.5	0.730108						ILMN_1726893	EPN3	Homo sapiens epsin 3 (EPN3), mRNA.
0.0039798	0.5	66.49	48.54	0.730035						ILMN_2168347	EPOR	Homo sapiens erythropoietin receptor (EPOR), mRNA.
0.0050089	0.542	495.71	361.36	0.728975						ILMN_1735779	KCNJ8	Homo sapiens potassium inwardly-rectifying channel, subfamily J, member 8 (KCNJ8), mRNA.
0.0059229	0.571	345.51	250.73	0.725681						ILMN_1793616	RNF38	Homo sapiens ring finger protein 38 (RNF38), transcript variant 1, mRNA.
0.0011059	0.282	105.01	76.11	0.724788						ILMN_2391400	PITX2	Homo sapiens paired-like homeodomain 2 (PITX2), transcript variant 1, mRNA.
0.0083088	0.658	267.39	193.72	0.724485						ILMN_2043452	FANCE	Homo sapiens Fanconi anemia, complementation group E (FANCE), mRNA.
0.0009021	0.255	115.69	83.73	0.723744						ILMN_1652525	FAM125B	Homo sapiens family with sequence similarity 125, member B (FAM125B), transcript variant 1, mRNA.
0.0010879	0.281	131.1	94.71	0.722426						ILMN_1782004	BAPX1	Homo sapiens bagpipe homeobox homolog 1 (Drosophila) (BAPX1), mRNA.
0.0046494	0.514	376.88	271.68	0.720866						ILMN_2185984	SASH1	Homo sapiens SAM and SH3 domain containing 1 (SASH1), mRNA.
0.0018921	0.35	907.69	645.54	0.71119						ILMN_1788213	FRAT2	Homo sapiens frequently rearranged in advanced T-cell lymphomas 2 (FRAT2), mRNA.
0.005764	0.571	482.86	343.3	0.710972						ILMN_1809695	CAMK2G	Homo sapiens calcium/calmodulin-dependent protein kinase II gamma (CAMK2G), transcript variant 4, mRNA.
0.0006568	0.216	87.43	61.97	0.708796						ILMN_2159300	C10orf114	Homo sapiens chromosome 10 open reading frame 114 (C10orf114), mRNA.
0.0074313	0.628	58.96	41.31	0.700645						ILMN_1695354	BMF	Homo sapiens Bcl2 modifying factor (BMF), transcript variant 2, mRNA.
0.003199	0.448	483.6	336.65	0.696133						ILMN_1794492	HOXC6	Homo sapiens homeobox C6 (HOXC6), transcript variant 1, mRNA.
0.0005006	0.18	507.37	351.45	0.69269						ILMN_1811272	GPR81	Homo sapiens G protein-coupled receptor 81 (GPR81), mRNA.
0.0006124	0.209	76.76	52.92	0.689422						ILMN_2308338	BMF	Homo sapiens Bcl2 modifying factor (BMF), transcript variant 4, mRNA.
0.0014064	0.309	221.01	152.18	0.688566						ILMN_1757099	C10orf81	Homo sapiens chromosome 10 open reading frame 81 (C10orf81), mRNA.
0.0003698	0.147	365.89	251.26	0.686709						ILMN_2228732	CCNG2	Homo sapiens cyclin G2 (CCNG2), mRNA.
0.001151	0.289	258.52	176.33	0.682075						ILMN_3238428	LOC729234	Homo sapiens fumarylacetoacetate hydrolase domain containing 2 pseudogene (LOC729234), non-coding RNA.
0.0019297	0.35	166.95	113.36	0.679006						ILMN_1795325	ACTG2	Homo sapiens actin, gamma 2, smooth muscle, enteric (ACTG2), mRNA.
0.0007531	0.236	364.75	245.13	0.672049						ILMN_1766054	ABCA1	Homo sapiens ATP-binding cassette, sub-family A (ABC1), member 1 (ABCA1), mRNA.
0.0029692	0.441	108.04	71.21	0.659108						ILMN_1808011	FAM46B	Homo sapiens family with sequence similarity 46, member B (FAM46B), mRNA.
0.002353	0.385	127.21	83.75	0.65836						ILMN_1682863	C20orf151	Homo sapiens chromosome 20 open reading frame 151 (C20orf151), mRNA.
0.0009361	0.259	65.77	43.11	0.655466						ILMN_1671925	SDHAP3	Homo sapiens succinate dehydrogenase complex, subunit A, flavoprotein pseudogene 3 (SDHAP3) on chromosome 5.
0.0001957	0.0947	325.68	209.36	0.64284						ILMN_1724832	OVOL2	Homo sapiens ovo-like 2 (Drosophila) (OVOL2), mRNA.
0.0059624	0.571	1249.26	766.1	0.613243						ILMN_2086095	ID2	Homo sapiens inhibitor of DNA binding 2, dominant negative helix-loop-helix protein (ID2), mRNA.
3.92e-05	0.0348	256.16	152.13	0.593887						ILMN_1807291	CYP1A1	Homo sapiens cytochrome P450, family 1, subfamily A, polypeptide 1 (CYP1A1), mRNA.
