# Supplementary material for: The pioneer factor PBX1 is a novel driver of metastatic progression in ERα-positive breast cancer
Source: Oncotarget. 2015 Jun 15;6(26):21878–91. doi: 10.18632/oncotarget.4243 (PMC4673133; doi:10.18632/oncotarget.4243)
Supplement: Supplementary file 3 [file oncotarget-06-21878-s003.xlsx]

## Sheet: Sheet1
#sample	Lab number	Treatment
1	CTCM3	G3 IDC 40mm ER +++, PR + (H score 20/300), stain for C-erb B2 negative,May 2006, neoadjuvant Neo-Tango trial-on B2 with Paclitaxel 175 mg/sqm and Gemcitabine 2000 mg/sqm every 2 weeks for 4 cycles, thereafer she will receive Epirubicin 90 mg/sqm and Cyclophosphamide 600 mg/sqm every 3 weeks for 4 cycles May 2006 ( excellent response to this, with only a 2mm area of GII invasive ductal carcinoma a…
2	CTCM4	Original diagnosis IDC 46mm Nodes 1/12 ER positive, HER-2 negative, at another London hospital, Neo adjuvant chemotherapy as part of the NEO TANGO study (EC x 6. Allergic to Gemcitabine /Taxol), Right mastectomy January 2008, Tamoxifen 2007 - Anastrazole 2011, mediastinal and liver mets- Docetaxol and zometa Oct 2012 - good response, Anastrazole and zometa Dec 2012, Oct 2013 progression, IRIS tri…
3	CTCM5	Right breast grade 2 pT1c N0 IDC estrogen receptor positive, progesterone receptor negative. HER2 receptor status: negative. Left breast G2 pT2 (35 x 15 x 10mm) N2 (5/13 lymph nodes show metastatic carcinoma)Oestrogen receptor positive, progesterone receptor negative. HER2 receptor status: negative. FEC100 approx followed by Docetaxol 100 for 3 cycles approx April 2007, adjuvant Radiotherapy, Tam…
4	CTCM12	24mm grade II invasive ductal carcinoma, 2/15 lymph nodes positive ER - strongly positive (8/8) PgR - strongly positive (8/8) HER-2 positive on FISH analysis. April 2007, FEC 100 (3 cycles) followed by Docetaxel 100 (3 cycles) June 2007, adjuvant radiotherapy, Tamoxifen Nov 2007, bone mets Feb 2008, oral biphosphonate Jan 2009, Letrozole + Zoladex+herceptin Feb 2009 (zoladex stopped 2010(oophrect…
5	CTCM14	Locally advanced adenocarcinoma of right breast with lymphoedema right arm and bone metastases,Strongly ER positive (8/8), PR positive 8/8, HER2 negative. Treatment: six cycles FEC chemotherapy completed July 2008, Letrozole until March 2010, Weekly Paclitaxel April 2010, Switched to Capecitabine June 2010, Palliative radiotherapy right chest wall 20Gy in 5 fractions completed 20th August 2010, C…
6	CTCM15	Grade 3 Invasive ductal carcinoma 30mms diagnosed September 2005 in Spain. 5 out of 9 lymph nodes right breast. WLE, adjuvant radiotherapy, adjuvant TEC x 6 chemotherapy in Spain Local recurrence October 2009 - mastectomy and latissimus flap reconstruction. Feb 12: Symptomatic left breast lump – 40mm lesion in left UOQ – biopsy showed left breast lesion core grade 3 invasive ductal carcinoma with…
7	CTCM19	Grade II invasive ductal carcinoma, 20mm in diameter surrounded by extensive high grade DCIS+5/27 lymph node involved ER strongly positive and PgR moderately positive Sep 1998, High dose study (5-fluorouracil 600mg/m2, Epirubicin 50mg/m2 and Cyclophosphamide 600mg/m2 then Carbo-platin, Cyclophosphamide, Thiotepa and this will be given with stem cell rescue. given on day 1 then GCSF 300µg subcutan…
8	CTCM20	grade 2 carcinoma, 12mm in maximum diameter with associated ductal carcinoma in-situ, oestrogen receptor strongly positive (+++), progesterone receptor (+), C-erb B2 was negative Oct 2012, FEC Dec 2005, tamoxifen June 2006, Exemestane may 2008, recurrence skin locally Oct 2010 (now HER2 +++), Letrozole + herceptin Oct 2010, progressive disease bilaterally in the thorax and liver March 2011, Docet…
9	CTCM21	grade 2, IDC with 13/32 positive lymph nodes Oct 1995, high dose chemotherapy trial/ FEC oct 1995 - stem cell harvest prior to treatment, Tamoxifen april 1996 to April 2001, Biopsy at bronchoscopy was found to have left lower lobe occlusion and the biopsy contained oestrogen receptor positive cells. As you know that the primary tumour originally was oestrogen receptor positive. Colonoscopy showed…
10	CTCM22	grade II, T2, 22 mm, N1 (1/12) micro-metastases Mx IDC, no ECS. Extended to superior resection margin. ER 8/8, PR 7/8, Her2 negative March 2008, Tamoxifen June 2008, mets in bone somewhere between 2008 and 2013 - poor history on records- Letrozole possibly Aug 2009 due to toxicity of tamoxifen, zometa changed to ibandronate June 2013, reduction in the size of the disease within the liver, and sta…
11	CTCM23	2.5cm invasive carcinoma(biopsy) and no residual carcinoma in mastectomy specimen and 5 reactive lymph nodes.Oestrogen receptor 28 fmol/mg and PgR 98 fmol/mg 1986, left axilla mets recurrence April 1999, tamoxifen June 1999 to Jan 2004, Anastrazole March 2007 +?LHRH- Fulvestrant April 2008, left axillary tissue mass is stable and there are no other new signs of disease 2009
12	CTCM32	Left-sided 3x3 grade 1 IDC left breast with nodal involvement Dec 2010 ER 8/8, PR 8/8, HER2 negative, declined chemo, radiotherapy , tamoxifen June 2011, progression in bone and liver feb 2012, FEC75 + zometa Feb 2012, zoladex + Arimidex + Ibandronate June 2012, stable disease March 2013, stable disease July 2014
13	CTCM33	Diagnosis: Right breast pT3 (55mm) G3 IDC N0 (0/10 sentinel node biopsy). Lymphovascular Treatment: Right mastectomy and sentinel lymph node biopsy May 11. Adjuvant FEC60 chemotherapy – finished Oct 11. Weekly paclitaxel commenced Aug 12 – Avastin added Oct 12. – Last notes November 12 Diagnosis: Right breast pT3 (55mm) G3 IDC N0 (0/10 sentinel node biopsy). Lymphovascular Treatment: Right mastec…
14	CTCM35	Herceptin – Dec 12 – Feb 13 – last notes Feb 13
15	CTCM38	IDC G1 1996, radiotherapy 1996, Tamoxifen 1996 for five years, Grade 3 invasive ductal carcinoma of the right breast T1 (16mm) N0 M0, ER and PR positive HER2 negative May 2007, radiotherapy May 2007 + Anastrazole 2007, inflammatory recurrence July 2011, FEC75 July 2011, Docetaxol + steroids + pegfilgrastin Sep 2011, no evidence of mets on scan Jan 2012 however had mastecomies - small residual foc…
18	CTCM41	Diagnosis 2007: Carcinoma of left breast T3 N1 M0 IDC grade 3, ER++, PR++, HER2+++ Treated with neo-adjuvant chemo as part of Neo-tango trial (x4 EC followed by x4 Gem/Pac. Adjuvant Herceptin one year until Jan 08. Nov 11: Miliary pulmonary metastases and bone metastases (small volume) especially left pubic ramus and thoraco-lumbar spine. Transferred from another London hospital 2012. Completed 1…
19	CTCM42	Diagnosis: Left breast carcinoma diagnosed in March 2008 (Central Middlesex Hospital) MMG (Mar/2008): 50x40x30mm, irregular mass in LUOQ Ultrasound (Mar/2008): Multiple masses in the lateral left breast, largest mass 40x30x30mm with other smaller lesions between this and 12 o'clock mass, overall the area is in excess of 70mm Core biopsy - G3, Invasive ductal carcinoma associated DCIS, ER +ve (8/8…
20	CTCM44	Locally advanced carcinoma of right breast, strongly ER and PgR positive, HER2-VE. Presenting with multiple bone metastases and destructive lesion within the cervical spine. Radiotherapy to cervical spine, 20Gy and 5 fractions, February 2009. Tamoxifen in combination with Zoladex and monthly Zometa injections. Fixation of cervical spine C4 to T4 June 2009 (Mr Akhmal, St Mary's Hosptial). Further …
21	CTCM57	G3 IDC (2 lesions) 30mm and 10mm + DCIS the larger mass was strongly ER positive (8/8), strongly PgR positive (7/8) and HER2 negative - the smaller mass was also strongly ER positive (8/7), strongly PgR positive (8/8) and also HER2 negative - An FNA of the right axillary node showed metastatic carcinoma. (+widespread bone and local axillary and pulmonary mets on diagnosis) Oct 2012, Letrozole + Z…
22	CTCM58	invasive ductal carcinoma ER3+, pR 3+, HER2 negative Feb 2009, L3 metastasis at presentation, FEC-T + radiotherapy to L3 (radical) then Tamoxifen and Zoledronic Acid. June 2011 L3 vertebroplasty due to partial collapse. Worsening pain. Subsequent staging identified further vertebral hip, pelvis, sacral metastases and an enlarging liver lesion, radiotherapy to T8 (single fraction) Sep 2011, Commen…
23	CTCM59	Diagnosis: 32mm grade III invasive ductal carcinoma diagnosed 2006, treatment with mastectomy and reconstruction followed by FEC x 6. August 2012: presents with left pleural effusion, lymphadenopathy, Ct shows multiple lung nodules, complete destruction of manubrium, biopsy of fluid and cervical lymph node confirmed relapsed breast cancer ER 3/8, PR 0/8 Her2 0/3. November 2012: Partial response p…
24	CTCM60	Dianosis Nov 09: right lobular carcinoma (ER+) and with extensive widespread bone metastasis Letrozole Paliative radiotherapy to lumbar spine Dec 09 Confirmation of lytic bone metastases Jan 11 Monthly fulvestrant and Zometa (started 2010) Breast lump measured 5.1cm (increased from original diagnosis) May 12: ER+ PR+ HER2-. Aug 12: Indeterminate tissue encasing the cervix and extending up the rig…
25	CTCM62	Diagnosis 2000: stage 1 breast tumour. WLE, radiotherapy and tamoxifen for 5 years. Lymph node negative Sept 12: presented with suspicious bony metastases to L4/5 and T5/6. Solitary lung nodule. Whole brain radiotherapy Oct 12 and started Zometa Bone biopsy: ER+ PR+ HER2- Oct 12: Letrozole started Jun 13: T6 and distal humerus pain – increased disease activity on scan Sept 13: Entered IRIS trial …
27	CTCM64	cT4b N1 invasive ductal carcinoma of the left breast. ER 70%, PR 30% HER2 positive in July 2008 Lung metastases on CT scan. FEC 100 chemotherapy x 1 changed to Paclitaxel with Herceptin x 6 Has got a clinical and radiological complete response Radiotherapy to left breast using 50Gy and 25 fractions which finish in February 2009 Maintenance on Herceptin and Zoladex and Tamoxifen Tamoxifen was chan…
28	CTCM65	Sept 10: ER positive, grade 2 infiltrating lobular cancer, HER2 negative. 28 mm. PgR moderately positive. Oct 10: Bone metastases – sternum and ribs. Put on Tamoxifen and Ibandronate. Mastectomy Feb 11. 2/2 lymph nodes involved. Followed by Radiotherapy? Still on Tamoxifen and Ibandronate Mar 14 (last notes)
29	CTCM66	Poorly differentiated ductal adenocarcinoma of the left breast with DCIS. (BT2 23mm) N0 none of the 2 sentinal nodes biopsied showed metastases. MX, ER +ve and weakly PR +ve. Underwent wide local excision and sential node biobsy on 21.06.06 Started Tamoxifen Aug 06. Adjuvant Radiotherapy completed Sept 06 – Switched to Exemestane Jun 08 – Stopped Exemestane Aug 11. Bone metastases Sept 12. Starte…
30	CTCM67	Diagnosis: Left sided locally advanced Grade III IDC, ER negative, PR negative, HER2 negative. 25x17x25mm. Enlarged axillary nodes. FEC Feb 09 – Jun 09. WLE – 0/17 nodes +ve for mets. 4mm residual tumour removed. Commenced REACT (either placebo or celecoxib) trial Jul 09 – unsure when she finished this though likely to be Jan 11. Local recurrence Jan 11. Weekly Paclitaxel Apr 11 – Jul 11. Adjuvan…
31	CTCM68	IDC 1993, Tamoxifen 1993-1999 (5 years in total), bone mets nov 2005, Zometa and Tamoxifen Dec 2005, radiotherapy Jan 2006, ibandronate June 2006, stopped ibandronate May 2012, believe Tamoxifen was stopped May 2013
33	CTCM71	24mm grade 3 invasive ductal carcinoma with 6/9 lymph nodes involved ER was strongly positive PR negative and HER2 weakly positive - margins were involved so she went onto have a re-excision which has shown residual grade 3 invasive ductal carcinoma Dec 2006, 8 cycles of Neoadjuvant FEC chemo Dec 2006, Docetaxol Aug 2007, Tamoxifen + radiotherapy Jan 2008, metastatic breast cancer to pleura and c…
34	CTCM73	G1 26mm IDC+DCIS+LCIS ER+++ 1/16node positive June 1998, FEC+steroids Aug 1998, Tamoxifen Feb 1999 to March 2004, multi focal invasive lobular with 5 foci of Grade 2 invasive lobular carcinomas measuring 3, 6, 6, 7 and 5mms lymphovascular invasion 0/4 lymph nodes plus 0/2 and the tumour was ER 8/8 PgR 6/8 and HER2 negative, Letrozole Aug 2011, Anastrazole due to intolerance of letrozole Nov 2012
35	CTCM74	Right-sided breast cancer T1 (13 mm) N2 (5/20 lymph nodes) ER 8/8, PR 5/8 and HER-2 negative G2 IDC plus intermediate and high-grade DCIS 60 mm June 2011, November 2011 - completed FEC-T chemotherapy, January 2012 radiotherapy to chest wall and supraclavicular fossa +Tamoxifen, bone mets July 2012, zoladex+exemestane around July 2012 and then progressed on this. September 2012 - radiotherapy to C…
36	CTCM75	IDC 1998, radiotherapy + Tamoxifen 1988 (18 months only of tamoxifen), recurrence with invasive ductal carcinoma grade 2 completely excised, 0/5 lymph nodes were found to be involved and the largest of the multi-focal carcinoma was 2cm in diameter there was evidence of vascular invasion Oestrogen receptor and progesterone receptor was strongly positive Aug 2002, CMF Sep 2002, Anastrazole feb 2003…
37	CTCM76	grade II multifocal carcinoma with at least 4 separate areas of invasion 1/14 of the nodes removed were shown positive for metastatic tumour Oct 2004, Radiotherapy, anastrazole feb 2005 to Nov 2010, 2 x zometa infusions + Tamoxifen Aug 2011, Alendronic acid Oct 2011, slight increase in pulmonary nodules May 2012, new bone met July 2012, restarted Zometa July 2012, marginal increase in pulmonary n…
38	CTCM77	Locally advanced right-sided breast carcinoma with multiple bony metastases + 15mm nodes in her right axilla and a 12mm mass in the right breast ER+++, HER2- July 2007, FEC75 + Zometa and Prostap July 2007, Docetaxol Sep 2007 (changed from FEC75 after 3 cycles of FEC75 as treated with neoadjuvant intent, ibandronate Sep 2007, worsening bone mets Nov 2007, radiotherapy to left ribs and lumbar spin…
39	CTCM90	G1 IDC + lymph node adenocarcinoma (8/9) ER+ PgR+ Her2neg May 1997, chemo 5FU June 1997, high dose chemo trial standard FEC + stem cell transplant following 5fu (poorly tolerated stopped early), Tamoxifen Sep 1997 (unable to tolerate) - lump found in breast 15mm aug 1998 (not confirmed as ca), radiotherapy sep 1998, progressive disease in the lymph nodes, mediastinum, right hilum and left supracl…
40	CTCM101	Feb 09: Right 10, 5 position Grade II invasive lobular carcinoma. Strongly ER+, PgR weakly positive, HER2 negative and EGFR negative. 2.7 x 1.6 x 2.1cms Mar 09: Started Letrozole daily May 09: right sided breast lump is softer and measures 2.8 x 2cms Jun 09: started Zometa Oct 09: Mastectomy and axillary node clearance – found Grade II invasive lobular carcinoma that measured 60mm. 11/21 lymph no…
41	CTCM86	Diagnosis 2007: Carcinoma of left breast T3 N1 M0 IDC grade 3, ER++, PR++, HER2+++ Treated with neo-adjuvant chemo as part of Neo-tango trial (x4 EC followed by x4 Gem/Pac. Adjuvant Herceptin one year until Jan 08. Nov 11: Miliary pulmonary metastases and bone metastases (small volume) especially left pubic ramus and thoraco-lumbar spine. Transferred from another London hospital 2012. Completed 1…
43	CTCM88	Breast Ca 1988, left basal atelectasis and a small left pleural effusion + an 8mm-rounded lesion in segment 2 of the liver and a 2.1cm diameter and a second 1.6cm diameter lesion in the spleen which were likely to represent metastase -Histopathology on the right supraclavicular lymph node performed on 11th February 2004 confirmed metastatic carcinoma of the breast, which is likely to be invasive …
44	CTCM89	2 foci of invasive grade 2 ductal carcinoma measuring 7mm and 1.7mm with intermediate grade DCIS of cribriform comedo and solid type oestrogen receptor positive (250/300) progesterone receptor negative, surgery April 1998, had re-excision surgery May 1998, Tamoxifen May 1998, Exemestane July 2000, stopped exemestane May 2003, lung mets Nov 2007, FEc November 2007, spinal cord compression Dec 2007…
47	CTCM94	May 2009 Neoadjuvant Taxol and Trastuzumab switched to FEC and Trastuzumab, September 2009 - received adjuvant Trastuzumab, radiotherapy and then Neratinib, 2012 - Multiple brain metastases, received WBRT (august, 2012), Lapatinib in PET study for a short duration (no Capecitabine). June, 2013: symptomatic progression of brain mets- started on capecitabine and lapatinib, new T2 and C6 bone lesion…
48	CTCM95	1998: Left sided grade 3 IDC, adjuvant radiotherapy and tamoxifen. 2008: lymph node and local recurrence. Dec 08 – Feb 09: 3x cyles of taxane and avastin. Mar 09: Commenced ‘maintenance’ anastrozole. Feb 10: Anastrozole switched to Exemestane. Feb 12: Mediastinal and (axillary) relapse, commenced capecitabine. Mar 12: excellent symptomatic response, increased capecitabine dose. Jun 12: Progressiv…
49	CTCM102	Diagnosis 2000: stage 1 breast tumour. WLE, radiotherapy and tamoxifen for 5 years. Lymph node negative Sept 12: presented with suspicious bony metastases to L4/5 and T5/6. Solitary lung nodule. Whole brain radiotherapy Oct 12 and started Zometa Bone biopsy: ER+ PR+ HER2- Oct 12: Letrozole started Jun 13: T6 and distal humerus pain – increased disease activity on scan Sept 13: Entered IRIS trial …
50	CTCM107	Dec 08: Diagnosis: 6cm, Grade 2 invasive ductal carcinoma, Right breast, ER +++, PR +++, HER 2 negative. 6 x 6.5cm. Previous fibroadenoma in same breast. Consented for NEOCENT trial Dec 08 (randomised to either endocrine therapy with Letrozole or chemotherapy with FEC regime). She was randomised to recieve letrozole and commenced this Dec 08. Breast lump unchanged in size Jan 09. Feb 09: Right br…
52	CTCM111	Feb 2004: right mastectomy in February which revealed a Grade II invasive ductal carcinoma of the breast. There were 2 foci of disease measuring 16 and 12mm respectively (total 28mm). There were also areas of DCIS. 16 removed lymph nodes were clear of malignancy. Immunohistochemistry shows ER +++, PGR + and c-erb B2 negative. 8 cyles of FEC started Mar 2004, finished Aug 04. Tamoxifen started Oct…
53	CTCM112	Diagnosis: metastatic breast cancer ER positive, PGR positive, ?HER2?, with multiple bone and hepatic metastases. 2002 right wide local excision and negative sentinel node biopsy followed by six cycles of FEC, adjuvant radiotherapy and Tamoxifen with Goserelin. 2010 multiple bone metastases treated with Zoladex and Letrozole with Pamidronate. July 2011, switched to Zoladex and Exemestane. Novembe…
54	CTCM138	2004: 1.2cm invasive ductal carcinoma - 0/9 lymph nodes involved - tumour resected. Anastrozole started Mar 04. Stopped Anastrozole Mar 09. Bone metastases Sept 10 - L5, sacrum and the right hemi-pelvis. Daily tamoxifen started Sept 10. (Paliative radiotherapy Sept/Oct 10?) Zometa 3 weekly started October 10. Jun 11: stable disease - no progression or new lesions, continues on tamoxifen and zomet…
56	CTCM153	Nov 2009: Left breast, grade 3 oestrogen receptor positive, progesterone receptor positive (both 8/8) and HER2 negative. Treated with Tamoxifen and bisphosphonates. Deposits in the sternum, ribs and hips. slight abnormality in her stomach and also the uterus but further information was not given. bone deposits particularly in D1, D12, L1 and L5 with some evidence of cord compression at L1. Nov 09…
57	CTCM157	T4, 10cm G3, node positive left sided carcinoma, ER 8/8, PgR 7/8, HER2 negative. Neo adjuvant FEC T chemotherapy with minor response. Left sided mastectomy, immediate LD flap reconstruction and axillary node clearance July 2012. Residual of 45mm of grade 3 carcinoma invading into muscle. 5/8 lymph node positive with additional involvement of rotters nodes(1/1). Lymphovascular invasion present. Mu…
58	CTCM159	5x5 cm mass in the left breast above the nipple May 05. (HEP C diagnosed in late 90's). FEC started May 09, completed Aug 05. Tumour shrinked to 0.9 cm from 1.8 cm. Oct 05: Left mastectomy and axillary node clearance. 13mm grade 2 invasive ductal carcinoma with 1/13 lymph nodes involved. The tumour was ER+++, PgR+++, C-erbB2-ve. Nov 05: adjuvant radiotherapy to left breast. Nov 05: Tamoxifen star…

## Sheet: Time to progression Sheet
Patient Demographics	Date of diagnosis	Date of 1st Relapse	Time to Progression in Months (1st relapse)
Lab No.				Time to progression for the one that did not progress (censored)	Date Last Seen
CTCM3	2006-05-01	2012-02-01	69		2014-07-01
CTCM4	2007-01-01	2012-10-01	69		2014-09-01
CTCM5	2007-07-01	2011-06-01	47		2013-02-01
CTCM12	2007-04-01	2008-02-01	10		2013-06-01
CTCM14	2008-05-01	N/A	N/A	63	2013-08-01
CTCM15	2005-09-01	2009-10-01	49		2014-06-01
CTCM19	1998-09-01	2009-04-01	127		2012-11-01
CTCM20	2005-10-01	2010-10-01	60		2013-09-01
CTCM21	1995-10-01	2011-04-01	186		2012-10-01
CTCM22	2008-02-01	2013-06-01	64		2014-05-01
CTCM23	1986-01-01	2009-04-01	279		2014-09-01
CTCM32	2010-11-01	2012-02-01	15		2014-07-01
CTCM33	2011-05-01	N/A	N/A	18	2012-11-01
CTCM35	2012-09-01	N/A	N/A	5	2013-02-01
CTCM38	1996-01-01	2007-05-01	136		2014-09-01
CTCM41	2007-01-01	2011-11-01	58		2013-11-01
CTCM42	2008-03-01	2012-11-01	56		2014-06-01
CTCM44	2009-02-01	N/A	N/A	52	2013-06-01
CTCM57	2012-10-01	N/A	N/A	20	2014-06-01
CTCM58	2009-02-01	N/A	N/A	67	2014-09-01
CTCM59	2006-01-01	2012-08-01	79		2013-12-01
CTCM60	2009-11-01	N/A	N/A	52	2014-03-01
CTCM62	2000-01-01	2012-09-01	152		2014-05-01
CTCM64	2008-07-01	N/A	N/A	69	2014-04-01
CTCM65	2010-09-01	N/A	N/A	42	2014-03-01
CTCM66	2006-06-01	2012-09-01	75		2014-06-01
CTCM67	2008-12-01	2011-01-01	25		2014-07-01
CTCM68	1993-11-01	2005-11-01	144		2013-05-01
CTCM71	2006-12-01	2012-04-01	64		2014-09-01
CTCM73	1998-07-01	2011-08-01	157		2013-12-01
CTCM74	2011-06-01	2012-07-01	13		2013-11-01
CTCM75	1998-01-01	2002-08-01	55		2014-06-01
CTCM76	2004-10-01	2012-05-01	91		2014-04-01
CTCM77	2007-07-01	N/A	N/A	86	2014-09-01
CTCM90	1997-05-01	1999-07-01	26		2014-09-01
CTCM101	2009-02-01	2013-06-01	52		2014-06-01
CTCM86	2008-01-01	2011-11-01	46		2013-11-01
CTCM88	1988-01-01	2004-02-01	193		2014-09-01
CTCM89	1998-03-01	2007-11-01	116		2014-09-01
CTCM94	2009-03-01	2012-08-01	41		2013-11-01
CTCM95	1998-01-01	2008-12-01	131		2013-06-01
CTCM102	2000-01-01	2012-09-01	152		2014-05-01
CTCM107	2008-12-01	2013-05-01	53		2014-07-01
CTCM111	2003-12-01	2010-12-01	84		2014-03-01
CTCM112	2002-01-01	2010-01-01	96		2014-02-01
CTCM138	2004-01-01	2010-09-01	80		2014-03-01
CTCM153	2009-10-01	N/A	N/A	57	2014-07-01
CTCM157	2012-07-01	2013-12-01	17		2014-04-01
CTCM159	2005-05-01	2011-10-01	77		2014-08-01
